# Supplementary material for: Defective LAT signalosome pathology in mice mimics human IgG4-related disease at single-cell level
Source: J Exp Med. 2023 Aug 25;220(11):e20231028. doi: 10.1084/jem.20231028 (PMC10457416; doi:10.1084/jem.20231028)
Supplement: Data S1 — lists the differentially expressed genes corresponding to each of the six CD4+ and three CD8+ T cell clusters identified during the analysis of LatY136F spleens at 1, 1.5, 2, 2.5, 3, and 5 wk after birth, and of WT spleens at 2 and 5 wk after birth. [file JEM_20231028_DataS1.xlsx]

## Sheet: Description
Column name	Legend
gene	Differentially expressed gene (p_val_adj < 0,05 & abs(avg_logFC > 0,5))
p_val	Statistical significance.
p_val_adj	Statistical significance for multiple comparison.
avg_logFC	Log of the ratio of the gene average expression between cluster cells and all other cells.
pct.1	Percentage of cluster cells expressing the gene.
pct.2	Percentage of all other cells expressing the gene.
diff.pct	Difference between pct.1 and pct.2

## Sheet: Cluster_1 Naive CD4
gene	p_val	p_val_adj	avg_logFC	pct.1	pct.2	diff.pct
Igfbp4	0	0	1.39	0.68	0.21	0.48
Dapl1	0	0	1.05	0.5	0.13	0.37
Ccr7	0	0	1.02	0.8	0.33	0.47
Lef1	0	0	1.01	0.91	0.55	0.36
Ly6c1	0	0	0.96	0.39	0.03	0.36
Gm12840	0	0	0.95	0.46	0.21	0.26
Actn1	0	0	0.89	0.7	0.24	0.46
Rgs10	0	0	0.83	0.71	0.29	0.41
Selenop	0	0	0.74	0.55	0.22	0.33
Btg1	0	0	0.71	0.94	0.79	0.15
Tcf7	0	0	0.71	0.82	0.57	0.25
Foxp1	0	0	0.69	0.86	0.66	0.19
Gm8369	0	0	0.64	0.5	0.2	0.3
Il6ra	0	0	0.58	0.55	0.32	0.23
Tspan32	0	0	0.58	0.75	0.53	0.22
Cd247	0	0	0.57	0.7	0.53	0.17
Crlf3	0	0	0.57	0.72	0.64	0.07
Limd2	0	0	0.56	0.99	0.93	0.06
Smad7	0	0	0.55	0.51	0.29	0.22
Chd3	0	0	0.55	0.67	0.49	0.18
Smc4	6.32e-273	1.19e-268	0.55	0.71	0.65	0.06
Gm26740	0	0	0.53	0.64	0.41	0.23
Ms4a6b	0	0	0.53	0.95	0.84	0.11
Trbc1	7.41e-166	1.39e-161	0.51	0.65	0.56	0.09
Lsp1	0	0	-0.5	0.81	0.96	-0.14
Dnajc15	0	0	-0.5	0.46	0.78	-0.32
Cst3	0	0	-0.5	0.32	0.63	-0.31
Icos	0	0	-0.52	0.16	0.42	-0.26
Ctsd	0	0	-0.52	0.58	0.87	-0.29
Asb2	0	0	-0.52	0.01	0.28	-0.26
Ly6e	0	0	-0.52	0.8	0.97	-0.17
Gna15	0	0	-0.53	0.02	0.34	-0.32
Cd7	0	0	-0.54	0.26	0.52	-0.26
Cd160	0	0	-0.54	0.04	0.31	-0.27
Cmtm7	0	0	-0.54	0.24	0.6	-0.36
Ucp2	0	0	-0.54	0.86	0.96	-0.1
Hsp90b1	0	0	-0.55	0.54	0.83	-0.29
Sec11c	0	0	-0.56	0.41	0.78	-0.37
Txn1	0	0	-0.56	0.48	0.82	-0.34
Ifi27l2a	7.45e-12	1.4e-7	-0.57	0.81	0.77	0.04
F2r	0	0	-0.58	0.06	0.38	-0.32
Cxcr3	0	0	-0.58	0.03	0.36	-0.34
Klk8	0	0	-0.59	0.47	0.84	-0.36
Aprt	0	0	-0.59	0.54	0.82	-0.29
Nrp1	0	0	-0.61	0.02	0.32	-0.3
S100a13	0	0	-0.62	0.53	0.86	-0.33
Epsti1	0	0	-0.63	0.49	0.82	-0.32
Pglyrp1	0	0	-0.64	0.14	0.58	-0.44
Apobec3	0	0	-0.64	0.38	0.82	-0.44
Top2a	1.44e-250	2.71e-246	-0.64	0.08	0.26	-0.19
Podnl1	0	0	-0.69	0.04	0.39	-0.34
Zyx	0	0	-0.69	0.27	0.74	-0.48
Cdc25b	0	0	-0.7	0.12	0.47	-0.35
Tagln2	0	0	-0.72	0.74	0.95	-0.21
Serinc3	0	0	-0.74	0.29	0.66	-0.37
Ctsw	0	0	-0.75	0.24	0.55	-0.3
Smco4	0	0	-0.75	0.23	0.55	-0.33
H2afz	0	0	-0.76	0.81	0.95	-0.14
Srgn	0	0	-0.77	0.75	0.95	-0.2
Cxcr6	0	0	-0.79	0.04	0.4	-0.37
Glipr2	0	0	-0.79	0.2	0.7	-0.51
Prr13	0	0	-0.81	0.29	0.74	-0.45
Cd82	0	0	-0.82	0.28	0.72	-0.44
Cst7	0	0	-0.82	0.1	0.64	-0.54
Il2rb	0	0	-0.84	0.08	0.61	-0.53
Plac8	0	0	-0.86	0.07	0.4	-0.33
Dok2	0	0	-0.88	0.27	0.66	-0.39
Cysltr1	0	0	-0.89	0.02	0.32	-0.31
Ctla2a	0	0	-0.92	0.08	0.4	-0.32
Klrd1	0	0	-0.92	0.19	0.48	-0.3
Rgs1	0	0	-0.93	0.06	0.4	-0.34
Tnfrsf4	0	0	-0.97	0.07	0.38	-0.31
Hmgb2	0	0	-1	0.66	0.88	-0.22
Crip1	0	0	-1.03	0.9	0.98	-0.08
AW112010	0	0	-1.04	0.5	0.86	-0.37
Maf	0	0	-1.05	0.04	0.43	-0.39
Cd8a	0	0	-1.05	0.1	0.5	-0.4
Vim	0	0	-1.07	0.74	0.93	-0.19
Gata3	0	0	-1.11	0.26	0.6	-0.34
Ly6a	0	0	-1.15	0.41	0.59	-0.18
Ccr2	0	0	-1.17	0.04	0.6	-0.56
Lgals3	0	0	-1.21	0.06	0.37	-0.32
S100a10	0	0	-1.21	0.82	0.98	-0.16
Ly6c2	0	0	-1.25	0.1	0.39	-0.29
Ahnak	0	0	-1.29	0.16	0.81	-0.64
Anxa2	0	0	-1.36	0.11	0.63	-0.51
S100a11	0	0	-1.44	0.28	0.84	-0.56
Cd8b1	0	0	-1.51	0.23	0.54	-0.31
Id2	0	0	-1.54	0.22	0.71	-0.5
S100a4	0	0	-1.59	0.11	0.62	-0.51
Nkg7	0	0	-1.6	0.16	0.6	-0.44
Lgals7	0	0	-1.66	0.09	0.39	-0.29
Lgals1	0	0	-1.68	0.6	0.92	-0.32
Ccl5	0	0	-1.86	0.21	0.45	-0.24
Itgb1	0	0	-1.94	0.19	0.74	-0.55
S100a6	0	0	-2.57	0.38	0.89	-0.51

## Sheet: Cluster_2  Effector CD4
gene	p_val	p_val_adj	avg_logFC	pct.1	pct.2	diff.pct
S100a4	7.28e-266	1.37e-261	1.05	0.77	0.52	0.25
Izumo1r	4.19e-262	7.87e-258	0.95	0.52	0.23	0.29
Rora	0	0	0.88	0.45	0.06	0.4
Ccl5	1.53e-19	2.87e-15	0.88	0.32	0.42	-0.09
Nav2	0	0	0.83	0.45	0.08	0.36
Pdcd1	0	0	0.72	0.32	0.06	0.27
S100a11	0	0	0.69	0.96	0.73	0.23
Bcl2a1b	8.19e-278	1.54e-273	0.68	0.57	0.26	0.31
Sh2d1a	4.67e-109	8.76e-105	0.61	0.66	0.52	0.14
S100a10	1.48e-278	2.77e-274	0.6	0.99	0.95	0.04
Tnfsf8	2.44e-63	4.58e-59	0.59	0.37	0.24	0.13
Icos	2.36e-214	4.43e-210	0.58	0.66	0.36	0.3
Hmgb2	1.52e-178	2.85e-174	0.58	0.95	0.84	0.11
Prr13	4.63e-283	8.69e-279	0.56	0.9	0.65	0.25
Ifi27l2a	7.86e-190	1.47e-185	0.56	0.94	0.76	0.18
Ddit4	4.13e-152	7.74e-148	0.53	0.55	0.32	0.22
Ass1	1.06e-145	2e-141	0.52	0.72	0.53	0.19
Eea1	3.47e-145	6.51e-141	0.51	0.33	0.14	0.19
Cd5	1.09e-237	2.04e-233	0.5	0.92	0.7	0.22
Il4	3.89e-130	7.3e-126	0.5	0.25	0.09	0.16
Ccr7	7.26e-105	1.36e-100	-0.52	0.18	0.42	-0.24
Arl4c	1.93e-216	3.61e-212	-0.57	0.44	0.76	-0.32
Actn1	2.3e-147	4.32e-143	-0.59	0.06	0.34	-0.28
Foxp1	6.5e-206	1.22e-201	-0.63	0.4	0.71	-0.32
Satb1	0	0	-0.7	0.43	0.84	-0.41
Ighm	4.49e-261	8.43e-257	-0.71	0.18	0.59	-0.41
Bcl2	1.29e-158	2.42e-154	-0.71	0.3	0.58	-0.28
Igfbp4	2.57e-87	4.82e-83	-0.74	0.1	0.3	-0.2
Sell	7.77e-238	1.46e-233	-0.75	0.19	0.56	-0.38
Plac8	2.44e-163	4.57e-159	-0.76	0.07	0.36	-0.29
Cd8a	5.77e-189	1.08e-184	-0.78	0.12	0.45	-0.33
Klrd1	3.13e-201	5.88e-197	-0.89	0.11	0.45	-0.34
Ly6c2	2.48e-115	4.65e-111	-1.04	0.13	0.36	-0.23
Cd8b1	4.01e-214	7.53e-210	-1.35	0.17	0.5	-0.33

## Sheet: Cluster_3 Proliferating CD4
gene	p_val	p_val_adj	avg_logFC	pct.1	pct.2	diff.pct
Hist1h2ap	0	0	2.11	0.6	0.09	0.51
Hmgb2	0	0	1.87	1	0.84	0.16
Stmn1	0	0	1.82	0.96	0.3	0.66
Pclaf	0	0	1.79	0.85	0.11	0.74
Top2a	0	0	1.7	0.89	0.21	0.68
Rrm2	0	0	1.65	0.79	0.09	0.7
Mki67	0	0	1.59	0.84	0.16	0.68
Ube2c	0	0	1.52	0.63	0.11	0.51
Birc5	0	0	1.48	0.71	0.1	0.61
Hist1h2ae	0	0	1.44	0.54	0.08	0.46
Hist1h1b	0	0	1.38	0.58	0.07	0.51
Tuba1b	0	0	1.36	0.98	0.57	0.41
Tyms	0	0	1.29	0.91	0.2	0.71
H2afz	0	0	1.25	1	0.92	0.08
Dut	0	0	1.23	0.98	0.44	0.53
Asf1b	0	0	1.2	0.88	0.1	0.77
Cks2	0	0	1.2	0.8	0.24	0.56
Ccna2	0	0	1.17	0.67	0.06	0.61
Cdk1	0	0	1.16	0.78	0.08	0.7
H2afx	0	0	1.16	0.79	0.33	0.46
Mcm3	0	0	1.1	0.91	0.26	0.65
Smc2	0	0	1.09	0.89	0.21	0.68
Cenpa	0	0	1.09	0.67	0.24	0.43
Ube2s	0	0	1.09	0.98	0.68	0.29
Hmgn2	0	0	1.09	0.92	0.4	0.52
Anxa2	0	0	1.08	0.95	0.52	0.43
Tubb5	0	0	1.08	1	0.91	0.08
Cks1b	0	0	1.06	0.83	0.17	0.66
Mcm5	0	0	1.06	0.9	0.17	0.73
Tubb4b	0	0	1.05	0.91	0.59	0.33
Cdca8	0	0	1.05	0.68	0.08	0.6
Ccnb2	0	0	1.04	0.61	0.08	0.52
Lgals1	0	0	1.03	1	0.86	0.14
Tmpo	0	0	1.02	0.95	0.43	0.52
Ptma	0	0	1.02	1	1	0
Slbp	0	0	1.01	0.94	0.5	0.44
1500009L16Rik	0	0	1.01	0.69	0.19	0.49
Nusap1	0	0	1	0.55	0.05	0.5
Lig1	0	0	0.97	0.83	0.12	0.71
Cmtm7	0	0	0.97	0.95	0.52	0.43
Rrm1	0	0	0.97	0.85	0.16	0.69
Lmnb1	0	0	0.97	0.88	0.22	0.67
Dek	0	0	0.96	0.98	0.59	0.4
Gmnn	0	0	0.95	0.9	0.19	0.71
Anp32e	0	0	0.92	0.96	0.56	0.4
Mcm6	0	0	0.92	0.9	0.36	0.53
Mcm7	0	0	0.91	0.89	0.23	0.66
Cenpf	0	0	0.91	0.49	0.06	0.44
Prc1	0	0	0.9	0.61	0.08	0.54
Fbxo5	0	0	0.9	0.67	0.08	0.59
Tk1	0	0	0.87	0.71	0.06	0.65
Vim	0	0	0.87	0.99	0.89	0.1
Tpx2	0	0	0.87	0.61	0.06	0.55
Kif11	0	0	0.87	0.6	0.06	0.54
Hmmr	0	0	0.86	0.54	0.04	0.5
Ccnb1	0	0	0.86	0.58	0.05	0.52
Cdca3	0	0	0.86	0.61	0.07	0.54
Cdc20	0	0	0.85	0.54	0.07	0.47
Spc24	0	0	0.84	0.72	0.08	0.64
Cenpe	0	0	0.84	0.55	0.06	0.5
Hsp90aa1	0	0	0.84	0.99	0.78	0.21
Pcna	0	0	0.83	0.84	0.3	0.54
Ezh2	0	0	0.83	0.88	0.26	0.62
Tipin	0	0	0.82	0.88	0.24	0.64
H2afv	0	0	0.82	0.94	0.67	0.27
Ran	0	0	0.81	1	0.9	0.1
Arl6ip1	1.11e-215	2.08e-211	0.81	0.99	0.87	0.12
Anp32b	0	0	0.8	0.99	0.81	0.18
Fabp5	0	0	0.8	0.82	0.23	0.59
Selenoh	0	0	0.79	0.91	0.5	0.41
Hmgb1	0	0	0.79	1	0.94	0.06
Ly6a	0	0	0.78	0.99	0.55	0.44
Clspn	0	0	0.77	0.73	0.08	0.65
Incenp	0	0	0.77	0.7	0.16	0.55
Uhrf1	0	0	0.76	0.75	0.1	0.66
Prdx4	0	0	0.76	0.82	0.16	0.66
Tacc3	0	0	0.76	0.66	0.08	0.58
Mcm2	0	0	0.75	0.81	0.2	0.61
Srsf7	0	0	0.74	0.97	0.6	0.38
Racgap1	0	0	0.73	0.72	0.26	0.47
Dnmt1	0	0	0.72	0.88	0.31	0.57
Serinc3	0	0	0.72	0.98	0.59	0.39
Sdf2l1	0	0	0.72	0.91	0.34	0.57
Prim1	0	0	0.72	0.76	0.11	0.66
Atad2	0	0	0.71	0.81	0.26	0.55
Fen1	0	0	0.71	0.81	0.16	0.65
Mns1	0	0	0.71	0.74	0.18	0.55
Kif22	0	0	0.71	0.57	0.06	0.51
Knl1	0	0	0.7	0.58	0.05	0.53
Hells	0	0	0.7	0.72	0.12	0.6
Nasp	0	0	0.7	0.91	0.38	0.53
Nap1l1	0	0	0.7	0.96	0.61	0.35
Cnih4	0	0	0.69	0.9	0.35	0.55
Aurkb	0	0	0.69	0.55	0.05	0.5
Hmgb3	0	0	0.68	0.76	0.14	0.63
Rad51	0	0	0.68	0.7	0.05	0.64
Srsf3	0	0	0.67	0.99	0.86	0.13
Dbi	0	0	0.67	0.96	0.6	0.36
Cdc25b	0	0	0.66	0.88	0.39	0.49
Mcm4	0	0	0.66	0.81	0.23	0.58
Orc6	0	0	0.65	0.76	0.16	0.6
Calm3	0	0	0.65	0.99	0.66	0.32
Nucks1	0	0	0.65	0.94	0.54	0.39
Hsp90b1	0	0	0.65	0.99	0.77	0.21
Dctpp1	0	0	0.65	0.87	0.32	0.55
Gapdh	0	0	0.65	1	0.98	0.02
Snrpd1	0	0	0.65	0.97	0.62	0.35
Lgals7	4.67e-271	8.75e-267	0.65	0.81	0.32	0.49
Itgb1	1.61e-270	3.03e-266	0.65	0.99	0.64	0.36
Cd74	0	0	0.64	0.56	0.13	0.43
Casp3	0	0	0.64	0.77	0.2	0.57
Txn1	0	0	0.64	0.99	0.75	0.24
Tpi1	0	0	0.63	0.92	0.46	0.46
Hint1	0	0	0.63	1	0.9	0.09
Rfc4	0	0	0.63	0.73	0.13	0.6
Fkbp2	0	0	0.63	0.87	0.3	0.57
Clic1	0	0	0.62	1	0.96	0.04
Nrm	0	0	0.62	0.78	0.19	0.6
Rbbp7	0	0	0.62	0.96	0.58	0.39
Tuba4a	9.48e-304	1.78e-299	0.62	0.92	0.5	0.41
Csrp1	0	0	0.61	0.83	0.24	0.59
Plk1	0	0	0.61	0.48	0.04	0.44
Mad2l1	0	0	0.61	0.69	0.1	0.59
Kif15	0	0	0.61	0.58	0.06	0.52
Hat1	0	0	0.6	0.8	0.26	0.55
Lockd	0	0	0.6	0.72	0.14	0.58
Hpf1	0	0	0.6	0.89	0.38	0.51
Siva1	0	0	0.6	0.77	0.23	0.54
Ywhah	0	0	0.6	0.98	0.7	0.28
Ranbp1	1.3e-304	2.44e-300	0.6	0.97	0.68	0.28
Ncapg	0	0	0.59	0.59	0.05	0.54
Cenpw	0	0	0.59	0.71	0.15	0.56
Phgdh	9.2e-276	1.73e-271	0.59	0.94	0.52	0.41
Crip1	2.11e-267	3.95e-263	0.59	1	0.97	0.03
Cdkn3	0	0	0.58	0.51	0.05	0.46
H1f0	0	0	0.58	0.65	0.21	0.44
Tagln2	5.06e-306	9.5e-302	0.58	1	0.91	0.08
Kif20b	0	0	0.57	0.58	0.09	0.49
Plp2	0	0	0.57	0.8	0.25	0.55
Cit	0	0	0.57	0.61	0.06	0.55
Tcf19	0	0	0.57	0.66	0.08	0.58
Uap1	0	0	0.57	0.76	0.27	0.49
Spc25	0	0	0.57	0.55	0.04	0.5
Rad21	8.15e-296	1.53e-291	0.57	0.81	0.36	0.45
Tuba1c	1.16e-255	2.18e-251	0.57	0.57	0.2	0.37
Calr	4.9e-255	9.2e-251	0.57	0.99	0.84	0.14
Lbr	2.31e-250	4.33e-246	0.57	0.92	0.6	0.32
Lsm2	0	0	0.56	0.9	0.44	0.46
Diaph3	0	0	0.56	0.66	0.07	0.59
Esco2	0	0	0.56	0.46	0.03	0.43
Nsd2	0	0	0.56	0.75	0.2	0.55
Hnrnpa3	0	0	0.56	1	0.91	0.08
Cenpm	0	0	0.56	0.65	0.07	0.58
Mxd3	0	0	0.56	0.47	0.03	0.44
Pkm	0	0	0.56	1	0.9	0.1
Rfc5	0	0	0.56	0.75	0.15	0.59
Vrk1	3.06e-300	5.74e-296	0.56	0.91	0.47	0.44
Ass1	1.08e-229	2.03e-225	0.56	0.92	0.53	0.39
Shcbp1	0	0	0.55	0.53	0.04	0.49
Ppil1	0	0	0.55	0.88	0.34	0.55
Fignl1	0	0	0.55	0.68	0.06	0.62
Cdkn2c	0	0	0.55	0.58	0.11	0.47
Atpif1	0	0	0.55	0.94	0.52	0.42
Cbx3	6.99e-275	1.31e-270	0.55	0.98	0.75	0.23
Sec11c	3.92e-246	7.36e-242	0.55	0.97	0.71	0.26
Pcmt1	0	0	0.54	0.94	0.55	0.4
Cbx5	0	0	0.54	0.77	0.19	0.58
Rfc3	0	0	0.54	0.65	0.1	0.54
Kpna2	0	0	0.54	0.48	0.1	0.38
Ndc80	0	0	0.54	0.55	0.05	0.5
Cd81	0	0	0.54	0.61	0.17	0.45
Manf	6.31e-275	1.18e-270	0.54	0.97	0.66	0.31
Hnrnpab	1.91e-258	3.57e-254	0.54	0.96	0.66	0.29
Ncapg2	0	0	0.53	0.6	0.06	0.55
Ifitm2	0	0	0.53	0.64	0.19	0.45
Haus4	0	0	0.53	0.74	0.17	0.57
Ncapd2	0	0	0.53	0.63	0.09	0.53
Smco4	5.11e-288	9.58e-284	0.53	0.96	0.48	0.48
Kif23	0	0	0.52	0.67	0.19	0.48
Ccdc34	0	0	0.52	0.64	0.1	0.54
Cdca7	0	0	0.52	0.62	0.12	0.5
Rfc2	0	0	0.52	0.84	0.33	0.51
Hist1h1e	2.82e-287	5.3e-283	0.52	0.53	0.16	0.37
Pdia6	9.42e-248	1.77e-243	0.52	0.93	0.54	0.39
Hspa5	1.39e-224	2.61e-220	0.52	0.99	0.8	0.18
Dhfr	0	0	0.51	0.6	0.07	0.52
Bub1b	0	0	0.51	0.52	0.05	0.47
Exosc8	2.92e-304	5.47e-300	0.51	0.93	0.49	0.43
Lsm5	1.88e-268	3.52e-264	0.51	0.93	0.56	0.37
Dok2	2.74e-252	5.15e-248	0.51	0.98	0.58	0.4
Aurka	0	0	0.5	0.44	0.04	0.4
Dlgap5	0	0	0.5	0.57	0.08	0.5
Sh3bgrl3	0	0	0.5	1	0.99	0.01
Knstrn	0	0	0.5	0.52	0.08	0.44
Mrpl18	7.17e-293	1.34e-288	0.5	0.96	0.62	0.33
1810037I17Rik	5.8e-253	1.09e-248	0.5	0.96	0.65	0.31
Cd5	1.46e-226	2.74e-222	0.5	0.99	0.7	0.29
Rps16	0	0	-0.5	1	1	0
Rpl36	0	0	-0.51	1	1	0
Hcst	8.69e-157	1.63e-152	-0.51	0.92	0.91	0.01
Rps27rt	1.98e-129	3.71e-125	-0.51	0.73	0.77	-0.04
Atp1b1	2.59e-119	4.87e-115	-0.51	0.02	0.31	-0.29
Smad7	2.41e-98	4.52e-94	-0.51	0.08	0.34	-0.25
Rps21	0	0	-0.52	1	1	0
B4galnt1	1.96e-159	3.67e-155	-0.52	0.81	0.82	-0.01
Ogt	6.67e-147	1.25e-142	-0.52	0.72	0.76	-0.04
Tm6sf1	1.15e-112	2.15e-108	-0.52	0.05	0.33	-0.28
Arl4c	5.95e-103	1.12e-98	-0.52	0.71	0.75	-0.04
Gm12840	9.59e-20	1.8e-15	-0.52	0.18	0.26	-0.08
Rps15a	0	0	-0.53	1	1	0
Rpl35a	0	0	-0.53	1	1	0
Saraf	6.59e-148	1.24e-143	-0.53	0.79	0.8	-0.02
Tecpr1	3.3e-109	6.2e-105	-0.53	0.54	0.65	-0.11
Cd160	5.78e-85	1.08e-80	-0.53	0.04	0.27	-0.23
Rpl30	0	0	-0.54	1	1	0
Sp100	3.54e-189	6.65e-185	-0.54	0.9	0.89	0.01
Rapgef6	1.18e-132	2.21e-128	-0.54	0.69	0.74	-0.05
Ifi203	5.68e-115	1.06e-110	-0.54	0.59	0.71	-0.12
Ctla2a	1.7e-22	3.19e-18	-0.54	0.27	0.35	-0.09
Rps29	0	0	-0.55	1	1	0
Klf3	1.13e-63	2.12e-59	-0.55	0.36	0.5	-0.14
AW112010	5.53e-84	1.04e-79	-0.56	0.78	0.8	-0.02
Tcp11l2	2.5e-144	4.69e-140	-0.57	0.09	0.41	-0.32
Peli1	2.27e-97	4.26e-93	-0.57	0.6	0.67	-0.07
Epsti1	2.27e-93	4.25e-89	-0.57	0.83	0.76	0.07
Ms4a4c	3.41e-79	6.41e-75	-0.57	0.07	0.29	-0.22
Selenop	1.73e-70	3.25e-66	-0.57	0.08	0.28	-0.2
Rpl37	0	0	-0.58	1	1	0
Rps24	0	0	-0.58	1	1	0
Evl	1.2e-184	2.25e-180	-0.59	0.64	0.78	-0.15
Npc2	7.05e-205	1.32e-200	-0.6	0.89	0.88	0
Ypel3	1.89e-130	3.55e-126	-0.61	0.41	0.61	-0.2
Rgs10	1.98e-89	3.72e-85	-0.62	0.13	0.37	-0.24
Samhd1	6.35e-110	1.19e-105	-0.64	0.59	0.67	-0.09
Rps28	0	0	-0.65	1	1	0
Ifngr1	1.69e-92	3.17e-88	-0.65	0.4	0.54	-0.14
Limd2	8.75e-247	1.64e-242	-0.66	0.94	0.94	0
Txnip	1.63e-193	3.06e-189	-0.67	0.78	0.86	-0.08
Actn1	1e-114	1.88e-110	-0.67	0.05	0.33	-0.28
Ccr7	6.25e-73	1.17e-68	-0.67	0.23	0.42	-0.19
Gm26740	3.84e-163	7.2e-159	-0.71	0.11	0.46	-0.35
Gimap4	4.67e-238	8.76e-234	-0.73	0.86	0.88	-0.03
Rps27	0	0	-0.74	1	1	0
Gramd3	7.93e-155	1.49e-150	-0.75	0.15	0.47	-0.32
Pdcd4	5.28e-265	9.91e-261	-0.77	0.69	0.85	-0.15
Foxp1	7.05e-185	1.32e-180	-0.79	0.49	0.7	-0.21
Plac8	2.7e-100	5.07e-96	-0.8	0.1	0.36	-0.26
Txk	1.5e-190	2.81e-186	-0.81	0.12	0.5	-0.38
Tcf7	1.63e-184	3.05e-180	-0.83	0.3	0.63	-0.33
Ms4a6b	2.39e-270	4.48e-266	-0.87	0.68	0.86	-0.18
Lef1	1.67e-149	3.14e-145	-0.88	0.39	0.62	-0.22
Gimap3	1.81e-285	3.39e-281	-0.9	0.62	0.81	-0.19
Malat1	0	0	-0.91	1	1	0
Gm2682	4.57e-230	8.57e-226	-0.91	0.09	0.53	-0.44
Ighm	1.17e-225	2.19e-221	-0.91	0.17	0.58	-0.41
Il7r	8e-189	1.5e-184	-0.91	0.46	0.72	-0.26
Ctsw	1.43e-159	2.69e-155	-0.95	0.19	0.5	-0.31
Cd27	5.52e-269	1.04e-264	-0.97	0.14	0.6	-0.46
Sell	2.44e-216	4.57e-212	-0.98	0.15	0.56	-0.41
Gimap6	0	0	-1.01	0.57	0.8	-0.23
Ltb	0	0	-1.09	0.7	0.89	-0.19
Bcl2	3.61e-182	6.77e-178	-1.1	0.28	0.58	-0.3
Ms4a4b	0	0	-1.11	0.85	0.95	-0.1
Cd8a	1.34e-166	2.51e-162	-1.14	0.1	0.44	-0.35
Btg1	0	0	-1.15	0.51	0.82	-0.31
Klrd1	6.36e-172	1.19e-167	-1.17	0.08	0.44	-0.36
Ly6c2	3.07e-108	5.76e-104	-1.31	0.09	0.35	-0.26
Nkg7	8.71e-144	1.63e-139	-1.39	0.28	0.54	-0.26
Cd8b1	1.86e-184	3.49e-180	-1.85	0.14	0.5	-0.35
Ccl5	2.07e-90	3.88e-86	-2	0.21	0.42	-0.21

## Sheet: Cluster_4 Latecomer 1 CD4
gene	p_val	p_val_adj	avg_logFC	pct.1	pct.2	diff.pct
Lgals1	0	0	1.22	1	0.85	0.15
Anxa2	0	0	1.19	0.94	0.5	0.44
S100a6	0	0	1.12	1	0.79	0.21
Ly6a	0	0	1.02	0.99	0.52	0.47
Itgb1	0	0	1.01	1	0.61	0.38
Vim	0	0	0.96	0.99	0.88	0.11
Lgals7	0	0	0.93	0.84	0.29	0.56
Crip1	0	0	0.91	1	0.97	0.03
Gata3	0	0	0.9	0.99	0.5	0.49
Tnfrsf4	0	0	0.89	0.86	0.27	0.59
Smco4	0	0	0.88	0.96	0.45	0.5
S100a10	0	0	0.87	1	0.94	0.05
1500009L16Rik	0	0	0.87	0.58	0.17	0.41
Itgb7	0	0	0.84	0.99	0.82	0.17
Cysltr1	0	0	0.8	0.8	0.22	0.58
Icos	0	0	0.77	0.85	0.33	0.52
Lgals3	0	0	0.77	0.66	0.29	0.38
Dok2	0	0	0.76	0.96	0.56	0.4
S100a11	0	0	0.76	0.99	0.72	0.27
Arl4a	0	0	0.72	0.76	0.29	0.47
Cd5	0	0	0.71	0.99	0.69	0.3
Pdlim4	0	0	0.7	0.77	0.28	0.49
Maf	0	0	0.69	0.9	0.31	0.58
Srgn	0	0	0.69	1	0.91	0.09
Pla2g16	0	0	0.67	0.93	0.51	0.41
Anxa1	0	0	0.67	0.49	0.12	0.38
Ifi204	0	0	0.67	0.48	0.09	0.39
Pkp3	0	0	0.67	0.85	0.42	0.42
Rgs1	0	0	0.66	0.73	0.3	0.43
Capg	0	0	0.65	0.69	0.32	0.37
Vrk1	0	0	0.64	0.86	0.45	0.41
Casp1	0	0	0.64	0.73	0.2	0.53
Ifitm2	0	0	0.64	0.56	0.17	0.39
Gpr183	0	0	0.63	0.86	0.46	0.4
Gm2a	0	0	0.63	0.89	0.5	0.39
Serinc3	0	0	0.63	0.95	0.57	0.38
Prr13	0	0	0.62	0.96	0.63	0.33
Trbc1	1.83e-121	3.44e-117	0.62	0.7	0.56	0.14
Actg1	0	0	0.61	1	1	0
Ptpn13	0	0	0.61	0.71	0.18	0.53
Tagln2	0	0	0.6	0.99	0.91	0.08
Gna15	0	0	0.6	0.74	0.24	0.5
Cd82	0	0	0.6	0.96	0.61	0.34
Cdc25b	0	0	0.6	0.82	0.37	0.45
Ifi27l2a	0	0	0.6	0.93	0.76	0.17
Sh3bgrl3	0	0	0.59	1	0.99	0.01
Batf	0	0	0.59	0.8	0.35	0.46
Myl6	0	0	0.58	1	0.99	0.01
Trat1	0	0	0.57	0.78	0.39	0.39
Cd74	0	0	0.57	0.42	0.12	0.29
Cd7	1.02e-160	1.9e-156	0.57	0.65	0.46	0.19
Id2	0	0	0.55	0.98	0.6	0.38
Uap1	0	0	0.55	0.67	0.25	0.42
Myadm	0	0	0.55	0.53	0.12	0.4
Cmtm7	0	0	0.55	0.86	0.51	0.36
Ucp2	0	0	0.55	1	0.94	0.06
Cd6	0	0	0.54	0.94	0.6	0.34
Asb2	0	0	0.54	0.65	0.19	0.46
S100a13	0	0	0.54	0.98	0.79	0.2
Nrp1	0	0	0.54	0.73	0.23	0.5
Carhsp1	0	0	0.53	0.66	0.21	0.45
Cd53	0	0	0.53	0.99	0.92	0.08
Aprt	0	0	0.53	0.96	0.75	0.2
Fut7	0	0	0.53	0.52	0.12	0.4
Epas1	0	0	0.53	0.61	0.17	0.44
Podnl1	0	0	0.53	0.77	0.28	0.49
Gstp1	0	0	0.53	0.67	0.36	0.32
Glipr2	0	0	0.53	0.88	0.59	0.28
Lxn	0	0	0.52	0.65	0.19	0.46
Ass1	0	0	0.52	0.85	0.51	0.34
Rom1	0	0	0.5	0.54	0.17	0.37
Rpl36a	0	0	-0.5	0.99	0.99	0
Rps29	0	0	-0.51	1	1	0
AW112010	5.56e-199	1.04e-194	-0.51	0.68	0.81	-0.13
Selenop	9.75e-154	1.83e-149	-0.51	0.1	0.29	-0.2
Stmn1	2.49e-17	4.66e-13	-0.51	0.29	0.33	-0.04
Gimap4	0	0	-0.52	0.86	0.88	-0.03
Tubb5	3.41e-222	6.4e-218	-0.52	0.9	0.92	-0.02
Tuba1b	2.04e-79	3.83e-75	-0.52	0.54	0.59	-0.05
Atp1b1	0	0	-0.53	0.02	0.32	-0.31
Tm6sf1	1.19e-306	2.23e-302	-0.53	0.04	0.34	-0.3
Cxcr3	1.84e-277	3.45e-273	-0.54	0.05	0.33	-0.29
Cd160	1.13e-232	2.13e-228	-0.55	0.04	0.28	-0.25
Ifngr1	9.2e-212	1.73e-207	-0.57	0.36	0.55	-0.19
Ms4a4c	2.55e-226	4.78e-222	-0.59	0.06	0.3	-0.24
Rps28	0	0	-0.61	1	1	0
Limd2	0	0	-0.61	0.85	0.94	-0.09
Gimap3	0	0	-0.62	0.67	0.82	-0.15
Foxp1	4.06e-306	7.63e-302	-0.62	0.51	0.72	-0.2
Ms4a4b	0	0	-0.65	0.9	0.95	-0.05
Rgs10	2.76e-292	5.18e-288	-0.67	0.09	0.39	-0.3
Ccr7	3.12e-252	5.85e-248	-0.69	0.16	0.43	-0.27
Ltb	0	0	-0.7	0.74	0.9	-0.16
Actn1	0	0	-0.71	0.02	0.35	-0.33
Gm26740	0	0	-0.72	0.08	0.49	-0.41
Ms4a6b	0	0	-0.73	0.66	0.88	-0.21
Gramd3	0	0	-0.74	0.13	0.49	-0.36
Btg1	0	0	-0.78	0.61	0.83	-0.22
Ighm	0	0	-0.79	0.22	0.6	-0.38
Tcf7	0	0	-0.81	0.28	0.65	-0.37
Gimap6	0	0	-0.81	0.58	0.81	-0.23
Txk	0	0	-0.82	0.1	0.52	-0.43
Plac8	8.13e-295	1.53e-290	-0.83	0.08	0.37	-0.3
Lef1	0	0	-0.85	0.36	0.64	-0.28
Gm2682	0	0	-0.88	0.1	0.56	-0.46
Cd27	0	0	-0.89	0.18	0.62	-0.45
Ctsw	0	0	-0.99	0.14	0.53	-0.39
Sell	0	0	-1.06	0.1	0.59	-0.48
Bcl2	0	0	-1.07	0.24	0.6	-0.36
Cd8a	0	0	-1.16	0.08	0.47	-0.38
Klrd1	0	0	-1.18	0.07	0.47	-0.39
Nkg7	0	0	-1.21	0.3	0.55	-0.25
Ly6c2	5.01e-306	9.4e-302	-1.33	0.08	0.37	-0.3
Cd8b1	0	0	-1.89	0.11	0.52	-0.41
Ccl5	6.15e-246	1.15e-241	-2.02	0.19	0.43	-0.24

## Sheet: Cluster_5 Latecomer 2 CD4
gene	p_val	p_val_adj	avg_logFC	pct.1	pct.2	diff.pct
Lgals7	0	0	1.7	0.86	0.21	0.65
Itgb1	0	0	1.44	0.99	0.56	0.43
Id2	0	0	1.4	0.99	0.54	0.44
Gata3	0	0	1.32	0.98	0.44	0.54
Ly6a	0	0	1.26	0.98	0.46	0.52
Ifi27l2a	0	0	1.25	0.96	0.73	0.24
Maf	0	0	1.24	0.9	0.24	0.67
Csf1	0	0	1.23	0.65	0.09	0.56
S100a6	0	0	1.23	1	0.76	0.24
Cysltr1	0	0	1.2	0.76	0.15	0.6
Tnfrsf4	0	0	1.14	0.81	0.21	0.6
Trat1	0	0	1.11	0.78	0.34	0.44
Dok2	0	0	1.07	0.92	0.51	0.41
Rgs1	0	0	1.07	0.68	0.26	0.42
S100a11	0	0	1.05	0.97	0.69	0.28
Podnl1	0	0	0.97	0.76	0.22	0.54
Pltp	0	0	0.94	0.49	0.11	0.38
Smco4	0	0	0.87	0.86	0.41	0.45
S100a10	0	0	0.86	1	0.94	0.06
Lgals3	0	0	0.85	0.55	0.26	0.29
Ccr2	0	0	0.83	0.78	0.44	0.34
Entpd1	0	0	0.83	0.55	0.12	0.43
Gpr183	0	0	0.83	0.79	0.42	0.37
Cd82	0	0	0.82	0.91	0.58	0.33
Rap1b	0	0	0.82	0.97	0.86	0.12
Nrp1	0	0	0.82	0.66	0.18	0.48
Cd5	0	0	0.81	0.96	0.66	0.3
Pkp3	0	0	0.8	0.76	0.39	0.38
Srgn	0	0	0.8	0.99	0.9	0.09
Cdc25b	0	0	0.8	0.75	0.33	0.42
Itgb7	0	0	0.79	0.96	0.8	0.16
Serinc3	0	0	0.79	0.9	0.53	0.37
Crip1	0	0	0.79	1	0.96	0.03
Epas1	0	0	0.77	0.55	0.12	0.43
Prr13	0	0	0.76	0.91	0.6	0.31
Inpp4b	0	0	0.76	0.86	0.57	0.29
S100a4	0	0	0.76	0.71	0.49	0.22
Cd53	0	0	0.75	0.98	0.91	0.07
Xist	0	0	0.74	0.93	0.52	0.42
Cish	0	0	0.74	0.54	0.19	0.35
Bmp7	0	0	0.73	0.52	0.09	0.42
Aprt	0	0	0.73	0.93	0.74	0.19
Tnfrsf18	0	0	0.73	0.75	0.4	0.35
Runx1	0	0	0.72	0.75	0.38	0.37
Crlf2	0	0	0.72	0.75	0.42	0.32
Ucp2	0	0	0.72	0.99	0.94	0.05
Laptm5	0	0	0.72	1	0.97	0.03
Ahnak	0	0	0.71	0.93	0.64	0.29
Ptpn13	0	0	0.71	0.57	0.15	0.43
Junb	0	0	0.7	0.89	0.69	0.2
Lgals1	0	0	0.7	0.99	0.83	0.15
Fxyd5	0	0	0.7	1	0.97	0.02
Plscr1	0	0	0.69	0.54	0.14	0.4
S100a13	0	0	0.69	0.95	0.77	0.18
Pla2g16	0	0	0.68	0.82	0.49	0.34
Il1rl1	0	0	0.68	0.34	0.04	0.3
Spint2	0	0	0.67	0.76	0.41	0.35
Rbpj	0	0	0.66	0.56	0.24	0.32
Ier3	0	0	0.66	0.39	0.1	0.29
Cd6	0	0	0.65	0.86	0.58	0.28
Ptger4	0	0	0.64	0.56	0.24	0.33
Asb2	0	0	0.64	0.54	0.16	0.38
Smpdl3a	0	0	0.64	0.83	0.61	0.23
Pdlim4	0	0	0.63	0.62	0.25	0.36
Itm2c	0	0	0.63	0.74	0.44	0.3
Klk8	0	0	0.63	0.92	0.74	0.18
Samsn1	0	0	0.62	0.6	0.3	0.3
F2r	0	0	0.6	0.46	0.29	0.17
Spn	0	0	0.59	0.83	0.61	0.22
Lxn	0	0	0.59	0.52	0.16	0.35
Gm2a	0	0	0.59	0.75	0.49	0.26
Carhsp1	0	0	0.58	0.51	0.19	0.31
Acsbg1	0	0	0.58	0.41	0.13	0.27
Fkbp1a	0	0	0.58	0.91	0.77	0.14
Immt	0	0	0.58	0.72	0.54	0.18
Vim	0	0	0.58	0.98	0.87	0.11
Gpr68	0	0	0.58	0.47	0.16	0.32
Glipr2	0	0	0.57	0.77	0.58	0.19
H2-D1	0	0	0.57	1	1	0
Fbxo17	0	0	0.57	0.4	0.08	0.32
Psen2	0	0	0.57	0.61	0.31	0.3
Ptpn7	0	0	0.56	0.79	0.54	0.25
Tagln2	0	0	0.56	0.98	0.9	0.08
Ppp1r9b	0	0	0.56	0.58	0.32	0.26
Sdf4	0	0	0.56	0.89	0.75	0.14
Gna15	0	0	0.56	0.55	0.23	0.33
Fam213a	0	0	0.55	0.42	0.14	0.29
Tgfb1	0	0	0.55	0.83	0.64	0.19
Casp1	0	0	0.55	0.52	0.18	0.35
Sh3bgrl3	0	0	0.55	1	0.99	0.01
Fam46a	0	0	0.55	0.5	0.34	0.16
Calcrl	0	0	0.54	0.44	0.15	0.29
2010111I01Rik	0	0	0.54	0.57	0.3	0.27
Sh3bgrl	0	0	0.54	0.58	0.31	0.27
Kcnn4	0	0	0.54	0.81	0.54	0.26
Gatsl3	0	0	0.53	0.45	0.15	0.3
Chn2	0	0	0.53	0.44	0.14	0.3
Ndfip1	0	0	0.53	0.69	0.45	0.24
Tespa1	0	0	0.53	0.8	0.61	0.19
AC149090.1	0	0	0.53	0.52	0.34	0.18
Rab4a	0	0	0.53	0.44	0.14	0.3
Slc4a7	0	0	0.53	0.46	0.19	0.27
Uap1	0	0	0.53	0.5	0.24	0.26
Batf	0	0	0.53	0.61	0.34	0.27
Cd2	0	0	0.53	0.97	0.9	0.07
Rhoc	0	0	0.52	0.38	0.12	0.26
Dusp10	0	0	0.52	0.47	0.22	0.25
Icos	0	0	0.52	0.61	0.32	0.3
Ptgir	0	0	0.52	0.39	0.1	0.29
Gabarapl2	0	0	0.52	0.9	0.76	0.14
Cd47	0	0	0.51	0.99	0.94	0.05
Gpr171	0	0	0.51	0.52	0.3	0.22
Sfi1	1.57e-305	2.95e-301	0.51	0.27	0.12	0.15
Tep1	0	0	0.5	0.38	0.13	0.24
Ifitm2	0	0	0.5	0.42	0.16	0.27
Rnf144a	0	0	0.5	0.46	0.2	0.26
Rps8	0	0	-0.5	1	1	0
Mgst2	0	0	-0.5	0.02	0.37	-0.35
Foxp1	0	0	-0.51	0.45	0.76	-0.3
Nsg2	0	0	-0.51	0.04	0.38	-0.34
Gimap3	0	0	-0.52	0.62	0.85	-0.24
5830411N06Rik	0	0	-0.53	0.01	0.26	-0.24
Rpl35a	0	0	-0.53	1	1	0
Itm2a	0	0	-0.53	0.11	0.4	-0.29
Selenop	0	0	-0.53	0.08	0.32	-0.24
Gm42418	0	0	-0.53	0.68	0.89	-0.21
Igfbp4	7.23e-124	1.36e-119	-0.53	0.19	0.32	-0.13
Rpl36a	0	0	-0.54	0.98	1	-0.01
Arl5c	0	0	-0.55	0.07	0.42	-0.35
Rps26	0	0	-0.55	1	1	0
Npm1	0	0	-0.56	0.96	0.99	-0.03
Ms4a6b	0	0	-0.57	0.69	0.9	-0.21
Atp1b1	0	0	-0.58	0.01	0.37	-0.36
Cxcr3	0	0	-0.59	0.03	0.37	-0.34
Tm6sf1	0	0	-0.6	0.02	0.39	-0.37
Rgs10	0	0	-0.61	0.11	0.42	-0.31
Epsti1	0	0	-0.61	0.58	0.8	-0.22
Gimap6	0	0	-0.62	0.58	0.84	-0.26
Cmah	0	0	-0.63	0.11	0.52	-0.41
Cd160	0	0	-0.63	0.01	0.32	-0.31
Rps20	0	0	-0.64	1	1	0
Ifngr1	0	0	-0.64	0.25	0.6	-0.36
Ms4a4c	0	0	-0.65	0.04	0.34	-0.3
Tcf7	0	0	-0.72	0.3	0.69	-0.39
Actn1	0	0	-0.77	0.02	0.4	-0.38
Gm26740	0	0	-0.79	0.05	0.55	-0.5
Ccr7	0	0	-0.8	0.11	0.48	-0.38
Ighm	0	0	-0.81	0.19	0.66	-0.47
Stmn1	0	0	-0.82	0.14	0.37	-0.23
Gramd3	0	0	-0.83	0.07	0.55	-0.48
Cd27	0	0	-0.86	0.18	0.68	-0.51
Ctsw	0	0	-0.87	0.17	0.57	-0.4
Trbc1	0	0	-0.87	0.41	0.61	-0.2
Gm2682	0	0	-0.88	0.09	0.62	-0.52
Ctla2a	0	0	-0.89	0.07	0.42	-0.35
Plac8	0	0	-0.92	0.04	0.42	-0.38
Txk	0	0	-0.93	0.04	0.59	-0.55
Bcl2	0	0	-0.95	0.21	0.65	-0.44
Lef1	0	0	-0.96	0.23	0.7	-0.47
Sell	0	0	-1.2	0.06	0.66	-0.61
Cd8a	0	0	-1.27	0.04	0.53	-0.49
Klrd1	0	0	-1.29	0.04	0.53	-0.49
Ly6c2	0	0	-1.46	0.03	0.42	-0.39
Nkg7	0	0	-1.54	0.15	0.62	-0.47
Cd8b1	0	0	-2.01	0.06	0.58	-0.52
Ccl5	0	0	-2.02	0.09	0.49	-0.4

## Sheet: Cluster_6 CD4 Treg
gene	p_val	p_val_adj	avg_logFC	pct.1	pct.2	diff.pct
Ikzf2	0	0	2.24	0.9	0.12	0.79
Foxp3	0	0	1.43	0.64	0.01	0.64
Izumo1r	3.88e-258	7.28e-254	1.38	0.79	0.24	0.55
Il2ra	0	0	1.3	0.59	0.03	0.56
Pim1	1.78e-98	3.33e-94	1.04	0.73	0.44	0.29
Ctla4	0	0	1.03	0.52	0.04	0.48
Samhd1	6.6e-119	1.24e-114	0.93	0.88	0.67	0.21
Pou2f2	4.58e-98	8.6e-94	0.9	0.63	0.3	0.33
Smc4	1.86e-120	3.49e-116	0.88	0.9	0.66	0.24
Ift80	1.92e-166	3.59e-162	0.83	0.48	0.12	0.37
Rgs10	1.67e-112	3.13e-108	0.81	0.74	0.36	0.38
Gm8369	2.05e-123	3.85e-119	0.78	0.64	0.24	0.4
Zfp36l1	9.71e-71	1.82e-66	0.76	0.73	0.51	0.22
2810474O19Rik	6.05e-63	1.13e-58	0.75	0.76	0.59	0.17
Capg	1.42e-70	2.66e-66	0.74	0.64	0.35	0.29
Ltb	2.09e-97	3.92e-93	0.73	0.98	0.89	0.09
Nfkbia	1.13e-40	2.13e-36	0.72	0.65	0.48	0.16
Tspan32	5.2e-114	9.75e-110	0.7	0.88	0.57	0.32
Ighm	3.87e-32	7.26e-28	0.67	0.69	0.57	0.12
Rhoh	5.56e-85	1.04e-80	0.66	0.88	0.75	0.12
Gm26740	1.81e-82	3.4e-78	0.66	0.75	0.45	0.31
Gpr83	0	0	0.65	0.29	0.01	0.28
Gimap3	4.59e-101	8.61e-97	0.65	0.95	0.8	0.15
Ikzf4	0	0	0.64	0.34	0.02	0.31
Lrrc32	0	0	0.62	0.29	0	0.29
Tnfrsf18	5.79e-65	1.09e-60	0.62	0.72	0.47	0.26
Gimap7	2.02e-31	3.79e-27	0.59	0.51	0.35	0.16
Itga4	1.87e-26	3.51e-22	0.58	0.55	0.4	0.16
Fam169b	2.01e-58	3.77e-54	0.57	0.55	0.29	0.26
Coro2a	5.29e-55	9.93e-51	0.57	0.36	0.15	0.21
Chchd10	2e-49	3.75e-45	0.57	0.36	0.16	0.2
Nrip1	5.24e-33	9.83e-29	0.57	0.54	0.37	0.17
Tbc1d4	4.85e-87	9.09e-83	0.56	0.32	0.08	0.24
Cd27	4.91e-59	9.2e-55	0.56	0.82	0.58	0.23
Ecm1	3.76e-68	7.06e-64	0.55	0.32	0.1	0.22
Tnfrsf4	6.18e-64	1.16e-59	0.55	0.66	0.32	0.34
Trbc1	4.59e-14	8.61e-10	0.55	0.66	0.57	0.08
Art2b	4.41e-62	8.27e-58	0.54	0.35	0.12	0.23
Btg1	4.92e-55	9.23e-51	0.54	0.91	0.81	0.09
Bmyc	2.01e-54	3.77e-50	0.54	0.38	0.16	0.22
2310001H17Rik	1.6e-38	3e-34	0.54	0.42	0.23	0.19
Cd81	7.37e-97	1.38e-92	0.53	0.51	0.18	0.34
Igf2r	9.53e-59	1.79e-54	0.53	0.39	0.16	0.23
Tspan13	1.37e-52	2.57e-48	0.53	0.58	0.35	0.23
Ccs	2.06e-40	3.86e-36	0.52	0.48	0.29	0.19
Nrp1	5.59e-33	1.05e-28	0.51	0.47	0.27	0.2
Arhgap31	2.42e-68	4.54e-64	0.5	0.37	0.13	0.24
Podnl1	1.31e-31	2.46e-27	-0.5	0.08	0.33	-0.25
Ostf1	3.72e-66	6.98e-62	-0.52	0.51	0.83	-0.32
Satb1	2.1e-60	3.94e-56	-0.53	0.45	0.82	-0.38
St3gal6	2.63e-51	4.94e-47	-0.53	0.04	0.36	-0.33
Dnajc15	8.24e-51	1.55e-46	-0.53	0.41	0.73	-0.32
Runx3	2.24e-58	4.21e-54	-0.54	0.13	0.53	-0.4
Klk8	6.66e-52	1.25e-47	-0.54	0.47	0.78	-0.31
Anxa2	7.39e-15	1.39e-10	-0.54	0.38	0.54	-0.16
Hmgb2	7.85e-8	0.00147	-0.54	0.74	0.84	-0.11
Smco4	1.21e-25	2.27e-21	-0.55	0.28	0.5	-0.22
Ctsd	5.48e-58	1.03e-53	-0.56	0.53	0.82	-0.3
Dok2	2.79e-21	5.24e-17	-0.56	0.4	0.59	-0.19
Sema4a	4.15e-70	7.79e-66	-0.59	0.06	0.48	-0.42
Gata3	1.77e-10	3.31e-06	-0.6	0.47	0.54	-0.07
Tagln2	1.08e-64	2.03e-60	-0.62	0.69	0.92	-0.23
Pdlim4	3.81e-48	7.15e-44	-0.7	0.02	0.33	-0.31
Cxcr6	1.58e-50	2.97e-46	-0.71	0.02	0.34	-0.32
Stmn1	1.65e-19	3.1e-15	-0.71	0.14	0.33	-0.19
Cysltr1	3.39e-35	6.37e-31	-0.75	0.03	0.27	-0.25
Lgals1	1.87e-27	3.52e-23	-0.75	0.82	0.86	-0.05
Plac8	3.26e-37	6.12e-33	-0.76	0.08	0.35	-0.26
Arl4c	8.39e-92	1.57e-87	-0.77	0.27	0.75	-0.48
Ctsw	3.55e-53	6.66e-49	-0.77	0.16	0.5	-0.34
Ccr2	2.95e-62	5.53e-58	-0.8	0.11	0.51	-0.39
Ly6a	1.55e-27	2.91e-23	-0.81	0.36	0.56	-0.21
Itgb1	4.95e-18	9.28e-14	-0.83	0.5	0.65	-0.15
Ctla2a	7.33e-43	1.38e-38	-0.85	0.06	0.35	-0.29
Lgals3	5.79e-21	1.09e-16	-0.86	0.14	0.32	-0.19
Cd8a	9.84e-60	1.85e-55	-1.03	0.08	0.44	-0.35
Klrd1	8.67e-62	1.63e-57	-1.07	0.07	0.44	-0.37
S100a6	6.69e-56	1.25e-51	-1.1	0.62	0.81	-0.19
Ly6c2	1.29e-39	2.42e-35	-1.19	0.08	0.35	-0.27
Ccl5	3.39e-16	6.36e-12	-1.38	0.26	0.41	-0.16
Id2	1.35e-78	2.52e-74	-1.39	0.23	0.63	-0.4
Nkg7	4.98e-67	9.34e-63	-1.45	0.18	0.53	-0.35
Lgals7	1.65e-34	3.1e-30	-1.52	0.1	0.34	-0.24
Cd8b1	3.87e-51	7.26e-47	-1.57	0.21	0.49	-0.28

## Sheet: Cluster_7  NK Tc
gene	p_val	p_val_adj	avg_logFC	pct.1	pct.2	diff.pct
Cxcr6	4.37e-223	8.2e-219	1.47	0.83	0.33	0.49
Ckb	0	0	1.45	0.75	0.1	0.65
AW112010	9.6e-177	1.8e-172	1.17	0.97	0.8	0.17
Tcrg-C2	0	0	1.03	0.46	0.03	0.43
Tcrg-C1	0	0	1.03	0.5	0.05	0.45
Ccl5	4.24e-97	7.96e-93	1.03	0.75	0.41	0.35
Sptssa	2.97e-159	5.57e-155	1.01	0.9	0.6	0.3
Cd160	6.59e-162	1.24e-157	1	0.69	0.26	0.43
Tcrg-C4	0	0	0.98	0.51	0.02	0.48
Zbtb16	0	0	0.95	0.56	0.01	0.55
Ramp1	5.73e-184	1.07e-179	0.94	0.72	0.26	0.45
Id2	2.74e-144	5.14e-140	0.9	0.96	0.62	0.34
Cxcr3	2.62e-153	4.92e-149	0.88	0.72	0.3	0.42
Art2b	7.42e-239	1.39e-234	0.85	0.55	0.12	0.43
Rora	0	0	0.82	0.5	0.07	0.43
Lmo4	2.87e-177	5.39e-173	0.82	0.42	0.09	0.33
Klrb1c	0	0	0.79	0.31	0.02	0.28
Gimap4	2.86e-160	5.37e-156	0.77	0.98	0.88	0.1
Il2rb	6.02e-69	1.13e-64	0.76	0.76	0.52	0.24
Cd226	7.5e-128	1.41e-123	0.73	0.69	0.31	0.38
Lyst	4.87e-92	9.13e-88	0.71	0.61	0.29	0.32
Gimap7	1.12e-65	2.09e-61	0.7	0.6	0.35	0.26
P2rx7	2.42e-231	4.54e-227	0.63	0.47	0.09	0.38
Ikzf2	2.25e-194	4.22e-190	0.63	0.53	0.12	0.41
Izumo1r	3.84e-86	7.2e-82	0.62	0.57	0.24	0.33
Pde3b	2.22e-117	4.16e-113	0.6	0.57	0.21	0.36
Gimap6	3.82e-102	7.17e-98	0.6	0.98	0.79	0.19
Fgl2	7.24e-52	1.36e-47	0.6	0.37	0.16	0.21
Gimap3	2.65e-77	4.97e-73	0.58	0.95	0.8	0.14
1810011H11Rik	0	0	0.57	0.36	0.01	0.35
Atp8a2	0	0	0.56	0.27	0.01	0.26
Lpar6	1.91e-73	3.59e-69	0.55	0.46	0.19	0.27
Itgb2	4.36e-83	8.18e-79	0.54	0.88	0.67	0.21
Ltb	7.21e-48	1.35e-43	0.53	0.97	0.89	0.08
St6galnac3	0	0	0.51	0.35	0.04	0.32
Ly6e	3.66e-105	6.87e-101	0.51	1	0.94	0.06
Ctsw	3.82e-67	7.16e-63	0.51	0.83	0.49	0.34
Dtx1	7.72e-64	1.45e-59	0.51	0.45	0.2	0.25
Tsc22d3	5.01e-43	9.41e-39	-0.52	0.1	0.38	-0.28
Ccr7	8.34e-34	1.56e-29	-0.52	0.17	0.41	-0.25
H2afz	3.25e-38	6.1e-34	-0.53	0.88	0.92	-0.04
Smc4	1.55e-33	2.91e-29	-0.53	0.46	0.66	-0.2
Actn1	3.09e-36	5.79e-32	-0.56	0.09	0.33	-0.24
Anxa2	5.08e-12	9.53e-8	-0.56	0.45	0.54	-0.09
S100a6	1.11e-9	2.07e-05	-0.56	0.82	0.8	0.01
Pdlim4	1.3e-40	2.45e-36	-0.62	0.07	0.33	-0.25
S1pr1	8.06e-73	1.51e-68	-0.63	0.32	0.67	-0.35
Cdc25b	2.81e-45	5.28e-41	-0.66	0.14	0.41	-0.27
Stmn1	1.06e-14	2e-10	-0.66	0.2	0.33	-0.13
Rasgrp2	3.16e-86	5.92e-82	-0.67	0.38	0.75	-0.37
Glipr2	1.15e-80	2.16e-76	-0.71	0.23	0.62	-0.4
Trat1	3.09e-24	5.8e-20	-0.71	0.27	0.43	-0.16
Klf2	1.65e-81	3.1e-77	-0.73	0.31	0.7	-0.39
Emp3	2.8e-119	5.25e-115	-0.75	0.64	0.93	-0.28
Gpr183	1.62e-62	3.03e-58	-0.75	0.16	0.5	-0.34
Cysltr1	4.49e-37	8.42e-33	-0.75	0.04	0.27	-0.23
Lgals3	1.1e-14	2.06e-10	-0.77	0.19	0.32	-0.13
Lgals1	1.39e-37	2.62e-33	-0.78	0.77	0.86	-0.09
Ifi27l2a	1.04e-21	1.95e-17	-0.83	0.68	0.78	-0.1
Cd8a	4.95e-50	9.28e-46	-0.84	0.15	0.44	-0.29
Sell	7.29e-84	1.37e-79	-0.9	0.16	0.55	-0.39
Tnfrsf4	1.15e-42	2.15e-38	-0.9	0.07	0.33	-0.26
Crip1	3.63e-108	6.82e-104	-1.06	0.89	0.97	-0.08
Itgb1	8.34e-33	1.57e-28	-1.29	0.53	0.65	-0.12
Vim	5.48e-166	1.03e-161	-1.47	0.53	0.9	-0.37
Cd8b1	6.57e-64	1.23e-59	-1.55	0.18	0.49	-0.31
Lgals7	3.15e-41	5.91e-37	-1.57	0.09	0.34	-0.25

## Sheet: Cluster_8 gd Tc
gene	p_val	p_val_adj	avg_logFC	pct.1	pct.2	diff.pct
Trdc	0	0	2.53	0.94	0.07	0.87
Tcrg-C2	0	0	1.47	0.81	0.02	0.79
Tcrg-C4	0	0	1.29	0.75	0.02	0.73
Tcrg-C1	0	0	1.23	0.75	0.05	0.7
Ccl5	6.57e-33	1.23e-28	0.93	0.64	0.41	0.23
Trgv2	0	0	0.84	0.56	0.01	0.55
Cd163l1	1.73e-54	3.25e-50	0.69	0.4	0.15	0.25
Dapl1	7.42e-40	1.39e-35	0.65	0.43	0.19	0.24
Igfbp4	5.4e-32	1.01e-27	0.53	0.52	0.29	0.23
Plac8	2.63e-65	4.93e-61	0.52	0.7	0.34	0.36
Ikzf2	8.88e-70	1.67e-65	0.5	0.4	0.12	0.27
Cd6	5.26e-31	9.86e-27	-0.52	0.41	0.63	-0.22
Nrp1	1.11e-34	2.08e-30	-0.55	0.02	0.28	-0.26
Cdc25b	4.24e-25	7.95e-21	-0.55	0.19	0.41	-0.22
S100a10	4.84e-14	9.08e-10	-0.55	0.97	0.95	0.02
Smco4	4.05e-22	7.6e-18	-0.59	0.32	0.5	-0.18
Rgs1	3.17e-14	5.95e-10	-0.6	0.19	0.34	-0.15
Anxa2	5.63e-14	1.06e-9	-0.62	0.41	0.54	-0.13
Dok2	1.46e-20	2.73e-16	-0.63	0.45	0.59	-0.14
Crip1	1.4e-21	2.63e-17	-0.64	0.98	0.97	0.01
Gpr183	2.08e-38	3.91e-34	-0.66	0.2	0.5	-0.3
Hmgb2	8.25e-14	1.55e-9	-0.68	0.81	0.84	-0.03
Lgals1	4.7e-12	8.83e-8	-0.69	0.88	0.86	0.02
Id2	6.59e-20	1.24e-15	-0.7	0.48	0.63	-0.15
Trat1	2.63e-20	4.94e-16	-0.71	0.25	0.43	-0.18
Vim	5.9e-35	1.11e-30	-0.74	0.81	0.89	-0.09
Cd5	1.81e-44	3.39e-40	-0.77	0.49	0.72	-0.23
Lgals3	1.81e-13	3.39e-9	-0.78	0.18	0.32	-0.15
Cysltr1	7.11e-33	1.33e-28	-0.79	0.02	0.27	-0.25
Maf	6.16e-28	1.16e-23	-0.8	0.15	0.37	-0.22
Ly6a	7.38e-12	1.38e-7	-0.8	0.5	0.56	-0.06
Tnfrsf4	5.43e-40	1.02e-35	-0.96	0.04	0.33	-0.29
Gata3	7e-33	1.31e-28	-1	0.34	0.55	-0.2
Ifi27l2a	9.02e-49	1.69e-44	-1.16	0.55	0.78	-0.23
Trac	3.79e-201	7.12e-197	-1.44	0.49	0.96	-0.46
Itgb1	1.54e-54	2.88e-50	-1.55	0.36	0.65	-0.29
Lgals7	4.11e-39	7.71e-35	-1.64	0.06	0.34	-0.28

## Sheet: Cluster_9 naive CD8
gene	p_val	p_val_adj	avg_logFC	pct.1	pct.2	diff.pct
Cd8b1	0	0	1.14	0.97	0.43	0.54
Cd8a	0	0	0.92	0.92	0.38	0.54
Ccr9	0	0	0.86	0.41	0.03	0.38
Dapl1	0	0	0.84	0.49	0.16	0.33
Lef1	0	0	0.71	0.91	0.58	0.33
Actn1	0	0	0.61	0.68	0.28	0.39
Ccr7	0	0	0.59	0.75	0.37	0.38
Isg15	7.05e-45	1.32e-40	0.55	0.26	0.18	0.07
Btg1	0	0	0.54	0.96	0.8	0.16
Ptpn7	1.59e-271	2.99e-267	-0.5	0.34	0.62	-0.28
Runx1	6.13e-244	1.15e-239	-0.5	0.21	0.48	-0.26
H2afz	1.11e-157	2.08e-153	-0.51	0.9	0.93	-0.03
Itgb7	3.74e-118	7.01e-114	-0.51	0.81	0.84	-0.03
Icos	5.32e-181	9.98e-177	-0.52	0.18	0.39	-0.22
Sh3bgrl3	0	0	-0.57	0.98	0.99	-0.01
Pdlim4	2.25e-234	4.22e-230	-0.57	0.1	0.35	-0.25
Aprt	0	0	-0.58	0.59	0.79	-0.2
Actg1	0	0	-0.58	0.99	1	-0.01
Capg	7.08e-229	1.33e-224	-0.59	0.13	0.38	-0.24
Cdc25b	9.53e-224	1.79e-219	-0.59	0.19	0.43	-0.24
Nrp1	0	0	-0.6	0.02	0.3	-0.28
Podnl1	2.36e-265	4.43e-261	-0.6	0.09	0.35	-0.26
S100a13	0	0	-0.61	0.61	0.83	-0.21
Pkp3	3.49e-217	6.56e-213	-0.61	0.25	0.48	-0.23
Cd4	0	0	-0.62	0.06	0.39	-0.33
Ass1	3.13e-300	5.87e-296	-0.62	0.28	0.57	-0.29
Ucp2	0	0	-0.63	0.88	0.95	-0.07
Srgn	2.64e-305	4.96e-301	-0.65	0.86	0.92	-0.06
Gpr183	6.28e-308	1.18e-303	-0.66	0.22	0.52	-0.3
Ifi27l2a	3.64e-45	6.84e-41	-0.69	0.78	0.77	0
Cd82	0	0	-0.7	0.38	0.67	-0.3
Serinc3	0	0	-0.71	0.35	0.63	-0.28
Prr13	0	0	-0.71	0.38	0.69	-0.31
Stmn1	1.69e-82	3.17e-78	-0.71	0.21	0.34	-0.13
Ccl5	1.39e-45	2.61e-41	-0.74	0.32	0.42	-0.1
Cd5	0	0	-0.79	0.5	0.74	-0.24
Trat1	1.47e-223	2.76e-219	-0.8	0.22	0.45	-0.23
Rgs1	2.63e-264	4.93e-260	-0.81	0.1	0.36	-0.27
Smco4	0	0	-0.82	0.21	0.53	-0.32
S100a10	0	0	-0.83	0.94	0.95	-0.01
Cysltr1	0	0	-0.85	0.02	0.3	-0.28
Ahnak	0	0	-0.85	0.37	0.73	-0.36
Dok2	0	0	-0.89	0.3	0.62	-0.32
Tnfrsf4	0	0	-0.99	0.05	0.36	-0.3
S100a11	0	0	-0.99	0.57	0.76	-0.19
Ccr2	0	0	-1.01	0.1	0.55	-0.45
Maf	0	0	-1.02	0.05	0.4	-0.35
Crip1	0	0	-1.04	0.94	0.97	-0.03
Hmgb2	0	0	-1.06	0.69	0.86	-0.17
Vim	0	0	-1.09	0.79	0.9	-0.12
Lgals3	1.91e-269	3.58e-265	-1.13	0.08	0.35	-0.26
Anxa2	0	0	-1.19	0.19	0.58	-0.38
Gata3	0	0	-1.21	0.24	0.58	-0.34
Id2	0	0	-1.25	0.36	0.66	-0.3
S100a4	0	0	-1.35	0.18	0.57	-0.39
Ly6a	0	0	-1.41	0.28	0.59	-0.31
Lgals1	0	0	-1.49	0.67	0.88	-0.22
Lgals7	1.29e-258	2.42e-254	-1.6	0.11	0.36	-0.25
Itgb1	0	0	-1.79	0.31	0.68	-0.38
S100a6	0	0	-2.17	0.48	0.84	-0.36

[truncated: 4 more sheets: Cluster_10 Effector CD8, Cluster_11 proliferating CD8, Cluster_12 Monocytes, Cluster_13 Macrophages]
