# Supplementary material for: Defective LAT signalosome pathology in mice mimics human IgG4-related disease at single-cell level
Source: J Exp Med. 2023 Aug 25;220(11):e20231028. doi: 10.1084/jem.20231028 (PMC10457416; doi:10.1084/jem.20231028)
Supplement: Data S2 — shows the differentially expressed genes corresponding to each of the 11 CD4+ T cell clusters defined during the analysis of LatY136F spleens at 1, 1.5, 2, 2.5, 3, and 5 wk after birth. [file JEM_20231028_DataS2.xlsx]

## Sheet: Description
Column name	Legend
gene	Differentially expressed gene (p_val_adj < 0,05 & abs(avg_logFC > 0,5))
p_val	Statistical significance.
p_val_adj	Statistical significance for multiple comparison.
avg_logFC	Log of the ratio of the gene average expression between cluster cells and all other cells.
pct.1	Percentage of cluster cells expressing the gene.
pct.2	Percentage of all other cells expressing the gene.
diff.pct	Difference between pct.1 and pct.2

## Sheet: Cluster_1   Naive
gene	p_val	p_val_adj	avg_logFC	pct.1	pct.2	diff.pct
Dapl1	7.9e-308	1.48e-303	2.35	0.84	0.02	0.82
Igfbp4	1.42e-57	2.67e-53	1.81	0.88	0.16	0.72
Sell	2.75e-74	5.15e-70	1.23	0.73	0.08	0.66
Bcl2	3.39e-36	6.35e-32	1.1	0.89	0.23	0.66
Ccr7	5.43e-37	1.02e-32	1.08	0.68	0.13	0.55
Ly6c1	2.45e-178	4.59e-174	1.05	0.43	0.01	0.42
Gm2682	1.99e-52	3.73e-48	0.95	0.77	0.12	0.65
Lef1	9.3e-26	1.74e-21	0.93	0.86	0.3	0.56
Atp1b1	2.85e-196	5.34e-192	0.9	0.59	0.02	0.57
Actn1	2.74e-142	5.14e-138	0.89	0.61	0.02	0.58
Ighm	1.7e-36	3.18e-32	0.88	0.82	0.18	0.64
Rps20	4.38e-32	8.21e-28	0.85	1	1	0
Rgs10	1.02e-39	1.91e-35	0.84	0.82	0.16	0.66
Ms4a4c	8.01e-24	1.5e-19	0.84	0.41	0.07	0.34
Rps26	5.53e-29	1.04e-24	0.82	1	1	0
Ms4a6b	8.43e-18	1.58e-13	0.81	0.98	0.7	0.28
Tcf7	6.98e-20	1.31e-15	0.8	0.88	0.35	0.52
Gm26740	2.25e-37	4.22e-33	0.76	0.7	0.12	0.57
Cd27	1.44e-28	2.7e-24	0.76	0.82	0.22	0.6
Rpl36a	4.19e-23	7.85e-19	0.73	1	0.98	0.02
Gm8369	1.02e-26	1.92e-22	0.71	0.66	0.14	0.52
Rps28	2.86e-25	5.37e-21	0.71	1	1	0
Il6ra	1.34e-13	2.52e-9	0.71	0.57	0.21	0.36
Rps8	3.8e-29	7.12e-25	0.69	1	1	0
Txk	3.15e-32	5.91e-28	0.68	0.52	0.08	0.44
Rpl35a	8.58e-29	1.61e-24	0.68	1	1	0
Foxp1	5.66e-12	1.06e-7	0.68	0.82	0.46	0.36
Rps29	8.86e-30	1.66e-25	0.66	1	1	0
Ltb	4.69e-11	8.81e-7	0.65	1	0.83	0.17
Limd2	2.23e-14	4.19e-10	0.63	0.96	0.86	0.1
Gimap3	3.07e-10	5.76e-06	0.63	0.91	0.64	0.27
Coro2a	5.78e-48	1.08e-43	0.62	0.38	0.03	0.35
Rpl32	2.79e-30	5.24e-26	0.62	1	1	0
Ramp1	4.98e-27	9.35e-23	0.62	0.66	0.14	0.52
Rpl10a	5.31e-27	9.96e-23	0.62	1	1	0
Rplp0	4.09e-26	7.68e-22	0.62	1	1	0
Rps27a	9.8e-30	1.84e-25	0.61	1	1	0
Gimap6	4.33e-13	8.13e-9	0.61	0.89	0.58	0.31
Pik3ip1	1.14e-41	2.13e-37	0.6	0.5	0.06	0.44
Rpl39	1.24e-28	2.32e-24	0.6	1	1	0
Pecam1	5.41e-12	1.02e-7	0.6	0.61	0.25	0.35
Rps4x	1.16e-27	2.17e-23	0.58	1	1	0
Ssbp2	1.38e-59	2.59e-55	0.57	0.41	0.03	0.38
Rps16	8.56e-30	1.61e-25	0.57	1	1	0
Rps25	5.02e-18	9.42e-14	0.57	1	0.98	0.02
Atp1b3	7.09e-9	0.000133	0.57	0.88	0.68	0.2
Pde3b	3.21e-91	6.02e-87	0.56	0.45	0.02	0.42
Rpl13	4.18e-29	7.83e-25	0.56	1	1	0
Rpl12	3.04e-26	5.71e-22	0.56	1	1	0
Rpl6	4.41e-26	8.28e-22	0.56	1	1	0
Rpl36	2.24e-24	4.19e-20	0.56	1	1	0
Klf13	5.32e-11	9.99e-7	0.56	0.77	0.4	0.37
Rpl23	2.14e-28	4.01e-24	0.55	1	1	0
Rps15a	5.46e-28	1.03e-23	0.55	1	1	0
Rps3a1	2.32e-26	4.35e-22	0.55	1	1	0
Rpl3	1.68e-24	3.14e-20	0.55	1	1	0
Ms4a4b	2.53e-11	4.75e-7	0.55	1	0.86	0.14
Rpl8	3.83e-28	7.19e-24	0.54	1	1	0
Rpl15	1.3e-23	2.43e-19	0.54	1	1	0
Rpl28	4.01e-23	7.51e-19	0.54	1	1	0
Rps2	1.29e-21	2.41e-17	0.54	1	1	0
Mgst2	2.19e-49	4.1e-45	0.53	0.43	0.04	0.39
Rpl41	5.66e-21	1.06e-16	0.53	1	1	0
Rpl23a	1.28e-18	2.4e-14	0.53	1	0.98	0.02
Ckb	1.78e-18	3.33e-14	0.53	0.45	0.1	0.35
Rpl31	2.6e-12	4.88e-8	0.53	0.96	0.89	0.08
Ncl	6.31e-8	0.00118	0.53	0.96	0.86	0.1
Sh3bp5	1.1e-35	2.07e-31	0.51	0.45	0.05	0.39
Rps7	1.08e-26	2.03e-22	0.5	1	1	0
Nsg2	9.11e-24	1.71e-19	0.5	0.5	0.09	0.41
Npm1	3.88e-13	7.29e-9	0.5	1	0.97	0.03
Gpx1	8.65e-9	0.000162	0.5	0.84	0.56	0.28
Samhd1	4.02e-7	0.00754	0.5	0.8	0.51	0.3
Tmbim6	5.23e-11	9.82e-7	-0.5	0.89	0.93	-0.04
Ak2	5.52e-7	0.0104	-0.5	0.55	0.74	-0.18
Tpst2	1.88e-06	0.0353	-0.5	0.45	0.7	-0.26
Rap1a	8.39e-10	1.57e-05	-0.51	0.77	0.91	-0.14
Fkbp1a	1.18e-8	0.000222	-0.51	0.86	0.92	-0.06
Nucb1	5.86e-7	0.011	-0.51	0.3	0.6	-0.3
Emp3	1.23e-7	0.00231	-0.52	0.91	0.92	-0.01
Syngr2	3.69e-7	0.00693	-0.52	0.21	0.52	-0.31
Fxyd5	6.04e-13	1.13e-8	-0.53	0.98	1	-0.01
Spcs2	1.52e-10	2.85e-06	-0.53	0.82	0.93	-0.11
Trac	2.54e-10	4.77e-06	-0.53	0.95	0.99	-0.04
Cd48	2.57e-8	0.000483	-0.53	0.77	0.86	-0.09
Esyt1	2.73e-8	0.000513	-0.53	0.54	0.78	-0.24
Grap	1.44e-7	0.0027	-0.53	0.61	0.79	-0.18
Auh	2.92e-7	0.00548	-0.53	0.16	0.48	-0.32
Fbxo17	9.29e-7	0.0174	-0.53	0.02	0.33	-0.32
Gatsl3	1.39e-06	0.026	-0.53	0.12	0.44	-0.31
Prkar1a	6.73e-11	1.26e-06	-0.54	0.8	0.92	-0.11
Pdia3	3.66e-10	6.87e-06	-0.54	0.79	0.9	-0.11
Kcnn4	8.97e-9	0.000168	-0.54	0.61	0.82	-0.21
Apobec3	1.98e-8	0.000372	-0.54	0.62	0.85	-0.23
Snx2	1.4e-7	0.00263	-0.54	0.43	0.68	-0.26
Tiam1	5.77e-7	0.0108	-0.54	0.12	0.46	-0.34
Glipr1	1.97e-06	0.0369	-0.54	0.3	0.59	-0.29
H2-K1	2.93e-16	5.49e-12	-0.55	1	1	0
Sec11c	2.17e-8	0.000406	-0.55	0.71	0.83	-0.12
Ctsc	3.16e-7	0.00592	-0.55	0.25	0.56	-0.31
Rab4a	3.51e-7	0.00658	-0.55	0.07	0.4	-0.33
St8sia4	1.23e-06	0.0231	-0.55	0.29	0.57	-0.29
Myadm	1.19e-06	0.0223	-0.56	0	0.31	-0.31
Ppp1r9b	1.22e-06	0.023	-0.56	0.25	0.54	-0.29
AU020206	1.6e-06	0.03	-0.56	0.21	0.51	-0.3
Bcap31	2e-10	3.75e-06	-0.57	0.68	0.84	-0.16
Krtcap2	4.03e-9	7.56e-05	-0.57	0.64	0.84	-0.19
Calr	2.38e-8	0.000447	-0.57	0.86	0.92	-0.06
Capn2	2.21e-7	0.00415	-0.57	0.18	0.5	-0.32
Slc9a9	2.39e-7	0.00448	-0.57	0.16	0.49	-0.33
Tnfsf11	9.08e-7	0.017	-0.57	0.04	0.36	-0.32
Arf5	6.66e-15	1.25e-10	-0.58	0.93	0.98	-0.05
Cd47	3.73e-13	6.99e-9	-0.58	1	0.98	0.02
Ly6e	2.49e-12	4.68e-8	-0.58	0.93	0.98	-0.05
Ctsd	1.63e-8	0.000306	-0.58	0.73	0.85	-0.12
Anxa5	2.1e-8	0.000394	-0.58	0.43	0.7	-0.27
Ptgir	4.14e-8	0.000777	-0.58	0.02	0.38	-0.37
Hspa5	5.05e-8	0.000947	-0.58	0.68	0.88	-0.2
Rnf144a	9.02e-8	0.00169	-0.58	0.07	0.43	-0.36
Cmtm7	3.52e-7	0.0066	-0.58	0.43	0.67	-0.24
2010111I01Rik	5.86e-7	0.011	-0.58	0.25	0.53	-0.28
Cdc42	1.68e-18	3.16e-14	-0.59	0.98	0.99	-0.01
Selplg	5.2e-9	9.75e-05	-0.59	0.88	0.91	-0.04
Pcmt1	6.43e-9	0.000121	-0.59	0.46	0.73	-0.27
1810058I24Rik	8.6e-9	0.000161	-0.59	0.59	0.81	-0.22
Gprin3	6.25e-8	0.00117	-0.59	0.02	0.38	-0.36
Zyx	9.91e-8	0.00186	-0.59	0.45	0.69	-0.24
Arl4a	2.23e-7	0.00419	-0.6	0.18	0.51	-0.33
Glrx	5.75e-7	0.0108	-0.6	0.09	0.41	-0.32
Prdx1	3.9e-13	7.32e-9	-0.61	0.88	0.94	-0.06
Gabarapl2	7.65e-12	1.44e-7	-0.61	0.66	0.89	-0.23
Ech1	7.99e-10	1.5e-05	-0.61	0.3	0.69	-0.39
Rab19	1.97e-8	0.000369	-0.61	0.12	0.49	-0.37
Actg1	3.39e-12	6.36e-8	-0.62	1	1	0
Sdf4	9.51e-12	1.78e-7	-0.62	0.68	0.9	-0.22
Ywhah	8.16e-11	1.53e-06	-0.62	0.61	0.82	-0.21
Fut7	6.24e-8	0.00117	-0.62	0	0.36	-0.36
Uap1	2.81e-7	0.00527	-0.62	0.11	0.44	-0.33
Myl6	3.13e-20	5.88e-16	-0.63	1	1	0
Cd5	2.45e-12	4.6e-8	-0.63	0.8	0.96	-0.16
Sh3bgrl	6.67e-8	0.00125	-0.63	0.27	0.59	-0.32
Spn	7.3e-10	1.37e-05	-0.64	0.66	0.84	-0.18
Ctsa	1.71e-9	3.21e-05	-0.64	0.34	0.69	-0.35
Il2rb	1.74e-9	3.26e-05	-0.64	0.09	0.53	-0.44
Slc4a7	1.12e-7	0.00211	-0.64	0.11	0.45	-0.34
Anxa6	6.4e-11	1.2e-06	-0.65	0.71	0.89	-0.18
Tgfb1	9.78e-11	1.83e-06	-0.65	0.71	0.85	-0.13
Itm2c	8.73e-10	1.64e-05	-0.65	0.43	0.76	-0.33
Lpxn	2.64e-9	4.96e-05	-0.65	0.2	0.57	-0.38
Gpr68	3.56e-9	6.68e-05	-0.65	0.05	0.45	-0.4
Clic1	3.81e-20	7.15e-16	-0.66	1	0.99	0.01
Ndfip1	3.07e-10	5.75e-06	-0.66	0.38	0.7	-0.33
Traf1	1.03e-9	1.92e-05	-0.66	0.21	0.63	-0.41
Ier3	1.8e-06	0.0338	-0.66	0.04	0.34	-0.3
Calm3	5.77e-12	1.08e-7	-0.67	0.54	0.82	-0.28
Spint2	2.23e-10	4.18e-06	-0.67	0.41	0.75	-0.34
Cd2	9.33e-17	1.75e-12	-0.68	0.93	0.98	-0.05
Lsp1	1.48e-13	2.78e-9	-0.68	0.96	0.97	0
Klk8	7.68e-13	1.44e-8	-0.69	0.82	0.89	-0.07
Reep5	2.69e-12	5.04e-8	-0.69	0.61	0.86	-0.25
Thy1	1.48e-11	2.78e-7	-0.69	0.8	0.92	-0.11
Gpr171	8.61e-9	0.000161	-0.69	0.11	0.5	-0.39
Cd6	1.2e-12	2.26e-8	-0.7	0.61	0.88	-0.27
Gm2a	7.08e-10	1.33e-05	-0.7	0.45	0.74	-0.29
Bmp7	8.71e-10	1.63e-05	-0.71	0.04	0.46	-0.42
Bcl2a1b	1.09e-7	0.00205	-0.71	0.23	0.56	-0.33
Hsp90b1	1.01e-11	1.89e-7	-0.73	0.64	0.85	-0.21
Ptpn7	1.08e-12	2.03e-8	-0.74	0.52	0.82	-0.3
Carhsp1	2.71e-10	5.09e-06	-0.74	0.04	0.48	-0.45
H2-D1	5.62e-26	1.05e-21	-0.75	1	1	0
Lxn	3.09e-11	5.8e-7	-0.76	0.04	0.52	-0.48
Samsn1	2.51e-10	4.7e-06	-0.76	0.2	0.61	-0.41
Pglyrp1	8.29e-10	1.55e-05	-0.76	0.21	0.63	-0.42
Cd53	3.82e-18	7.16e-14	-0.77	0.89	0.98	-0.09
S100a13	4.49e-17	8.42e-13	-0.77	0.7	0.96	-0.26
Itgb7	1.83e-13	3.43e-9	-0.77	0.88	0.94	-0.06
Glipr2	9.74e-10	1.83e-05	-0.77	0.43	0.72	-0.29
Runx1	4.27e-12	8.01e-8	-0.78	0.36	0.74	-0.38
Rbpj	3.34e-10	6.27e-06	-0.78	0.11	0.53	-0.43
Sh3bgrl3	1.39e-27	2.6e-23	-0.79	1	1	0
Crlf2	2.85e-12	5.35e-8	-0.79	0.36	0.76	-0.4
Fam46a	9.84e-7	0.0185	-0.79	0.14	0.46	-0.31
Gna15	1.73e-11	3.25e-7	-0.8	0.09	0.56	-0.47
Batf	4.51e-11	8.47e-7	-0.8	0.25	0.64	-0.39
Entpd1	1.15e-9	2.15e-05	-0.8	0.04	0.46	-0.42
Tagln2	6.15e-15	1.15e-10	-0.81	0.86	0.98	-0.12
H2-Q7	1.12e-11	2.09e-7	-0.81	0.62	0.84	-0.22
Ptger4	1.37e-10	2.57e-06	-0.81	0.16	0.58	-0.42
Plscr1	3.91e-12	7.34e-8	-0.82	0.02	0.52	-0.5
AW112010	5.19e-8	0.000974	-0.83	0.55	0.81	-0.25
Rap1b	1.4e-16	2.63e-12	-0.84	0.84	0.95	-0.12
Cst7	9.21e-12	1.73e-7	-0.84	0.25	0.7	-0.45
Aprt	6.37e-16	1.2e-11	-0.86	0.68	0.92	-0.24
Epas1	5.66e-11	1.06e-06	-0.86	0.04	0.5	-0.46
Pla2g16	1.86e-15	3.5e-11	-0.87	0.43	0.82	-0.39
F2r	9.84e-8	0.00185	-0.87	0.11	0.46	-0.35
Ifitm2	4.05e-8	0.000759	-0.88	0.07	0.45	-0.38
Casp1	3.77e-14	7.07e-10	-0.89	0	0.56	-0.56
Ptpn13	5.59e-14	1.05e-9	-0.89	0.05	0.59	-0.54
Icos	2.03e-11	3.82e-7	-0.89	0.3	0.69	-0.38
Tnfrsf18	6.38e-14	1.2e-9	-0.91	0.29	0.74	-0.46
Cish	3.4e-10	6.39e-06	-0.91	0.09	0.52	-0.43
Hmgb2	1.21e-13	2.27e-9	-0.92	0.73	0.94	-0.21
Ucp2	5.74e-24	1.08e-19	-0.93	0.93	0.99	-0.06
Prr13	2.05e-19	3.85e-15	-0.94	0.62	0.91	-0.29
Asb2	3.02e-13	5.66e-9	-0.94	0.04	0.56	-0.52
Pltp	5.32e-9	9.98e-05	-0.95	0	0.4	-0.4
Gpr183	7.83e-13	1.47e-8	-0.96	0.34	0.76	-0.42
Laptm5	2.73e-29	5.11e-25	-0.98	0.96	1	-0.03
Pkp3	6.81e-15	1.28e-10	-0.98	0.32	0.78	-0.46
Podnl1	1.02e-15	1.92e-11	-0.99	0.16	0.73	-0.57
Nrp1	2.72e-16	5.11e-12	-1.04	0.07	0.66	-0.59
Crip1	9.2e-17	1.73e-12	-1.05	0.98	0.99	-0.01
Cdc25b	1.46e-15	2.73e-11	-1.06	0.18	0.71	-0.53
Trat1	2.02e-10	3.78e-06	-1.06	0.38	0.71	-0.33
Serinc3	7.23e-21	1.36e-16	-1.1	0.36	0.88	-0.52
Ahnak	2.23e-19	4.18e-15	-1.1	0.48	0.92	-0.44
Vim	1.79e-17	3.36e-13	-1.14	0.79	0.96	-0.17
Dok2	5.4e-21	1.01e-16	-1.2	0.55	0.89	-0.33
Srgn	2.58e-29	4.84e-25	-1.21	0.91	0.99	-0.08
Cd82	7.78e-24	1.46e-19	-1.21	0.43	0.92	-0.5
Csf1	2.48e-14	4.65e-10	-1.32	0.02	0.57	-0.56
Smco4	2.63e-25	4.93e-21	-1.34	0.34	0.87	-0.53
Tnfrsf4	3e-19	5.63e-15	-1.34	0.14	0.8	-0.66
Cysltr1	3.78e-17	7.09e-13	-1.4	0.02	0.66	-0.64
Ccr2	4.93e-18	9.25e-14	-1.46	0.11	0.71	-0.6
Rgs1	4.3e-15	8.07e-11	-1.47	0.11	0.65	-0.54
Lgals3	1.22e-9	2.29e-05	-1.5	0.12	0.52	-0.4
S100a10	1.31e-30	2.46e-26	-1.51	0.95	1	-0.05
Ifi27l2a	6.88e-19	1.29e-14	-1.54	0.71	0.96	-0.25
Maf	5.62e-27	1.06e-22	-1.58	0.09	0.88	-0.79
Anxa2	6.04e-19	1.13e-14	-1.58	0.14	0.75	-0.61
Ly6a	3.06e-30	5.74e-26	-1.71	0.62	0.97	-0.35
S100a11	2.23e-31	4.17e-27	-1.79	0.41	0.98	-0.57
Gata3	2.09e-31	3.93e-27	-1.81	0.23	0.96	-0.72
Lgals1	2.97e-28	5.57e-24	-1.85	0.7	0.97	-0.28
Id2	2.14e-32	4.02e-28	-2.09	0.3	0.97	-0.66
S100a4	9.25e-19	1.74e-14	-2.1	0.12	0.73	-0.6
Lgals7	1.9e-22	3.57e-18	-2.36	0.11	0.8	-0.69
Itgb1	2.64e-35	4.94e-31	-2.61	0.18	0.98	-0.8
S100a6	1.66e-34	3.11e-30	-2.67	0.54	0.99	-0.45

## Sheet: Cluster_2   Earliest activated
gene	p_val	p_val_adj	avg_logFC	pct.1	pct.2	diff.pct
Rora	7.65e-307	1.43e-302	1.06	0.58	0.05	0.53
Il18r1	9.7e-152	1.82e-147	0.76	0.38	0.05	0.33
Tcf7	1.58e-84	2.96e-80	0.72	0.7	0.32	0.37
Gm26740	8.17e-149	1.53e-144	0.7	0.48	0.09	0.4
Tnfrsf25	2.01e-198	3.77e-194	0.67	0.42	0.04	0.38
Ddit4	1.57e-55	2.95e-51	0.66	0.64	0.37	0.27
Nav2	2.91e-54	5.47e-50	0.59	0.5	0.22	0.28
Cxcr6	3.81e-50	7.15e-46	0.56	0.52	0.22	0.3
Uba52	7.28e-10	1.37e-05	0.55	0.87	0.87	0
Tgfbr2	1.46e-80	2.74e-76	0.53	0.48	0.16	0.32
Atp1b3	6.47e-47	1.21e-42	0.53	0.84	0.66	0.19
Rgcc	1.04e-31	1.96e-27	0.53	0.42	0.22	0.21
S100a4	1.21e-27	2.26e-23	0.53	0.85	0.71	0.14
Nebl	3.7e-44	6.94e-40	0.52	0.47	0.22	0.25
Dock2	8.13e-40	1.52e-35	0.52	0.85	0.71	0.14
Atp2b1	7.96e-34	1.49e-29	0.52	0.78	0.63	0.15
Lef1	9.88e-52	1.85e-47	0.51	0.57	0.28	0.29
Slamf6	3.04e-32	5.71e-28	0.51	0.67	0.45	0.22
Ccr2	7.66e-29	1.44e-24	-0.5	0.48	0.73	-0.24
Aprt	2.78e-59	5.22e-55	-0.51	0.77	0.93	-0.16
Sema4a	7.67e-47	1.44e-42	-0.51	0.21	0.56	-0.35
Immt	2.84e-36	5.33e-32	-0.51	0.47	0.71	-0.24
Gpr183	1.88e-41	3.52e-37	-0.52	0.5	0.78	-0.29
Gata3	1.42e-69	2.67e-65	-0.53	0.84	0.96	-0.12
Ly6a	8.31e-61	1.56e-56	-0.53	0.87	0.98	-0.11
S100a6	3.29e-61	6.17e-57	-0.54	0.97	0.99	-0.02
Ccnd2	6.08e-56	1.14e-51	-0.54	0.66	0.91	-0.25
2010111I01Rik	1.36e-49	2.54e-45	-0.54	0.21	0.56	-0.36
Ifi27l2a	9.4e-23	1.76e-18	-0.55	0.96	0.96	0
Ier3	1.32e-36	2.48e-32	-0.56	0.08	0.36	-0.29
Satb1	2.74e-51	5.14e-47	-0.57	0.5	0.79	-0.29
Rgs1	4.18e-38	7.84e-34	-0.57	0.37	0.67	-0.3
Gpr171	1.27e-49	2.37e-45	-0.58	0.17	0.53	-0.36
Rbpj	1.1e-45	2.06e-41	-0.58	0.24	0.56	-0.32
Rap1b	4.12e-80	7.73e-76	-0.61	0.85	0.96	-0.12
Hdc	1.12e-13	2.1e-9	-0.62	0.01	0.11	-0.11
Fam46a	9.19e-36	1.72e-31	-0.64	0.19	0.48	-0.29
Maf	3.54e-81	6.63e-77	-0.67	0.57	0.9	-0.33
Tnfrsf4	4.32e-53	8.11e-49	-0.67	0.53	0.82	-0.29
Dok2	1.52e-74	2.86e-70	-0.68	0.7	0.9	-0.2
Epas1	3.97e-58	7.45e-54	-0.69	0.15	0.53	-0.38
Lgals3	1.43e-22	2.68e-18	-0.71	0.33	0.54	-0.21
F2r	2.88e-50	5.4e-46	-0.79	0.14	0.49	-0.35
Gzmb	5.27e-21	9.89e-17	-0.8	0.04	0.22	-0.17
Entpd1	2.85e-78	5.34e-74	-0.82	0.04	0.5	-0.46
Pltp	3.45e-55	6.47e-51	-0.88	0.07	0.43	-0.36
Xist	2.09e-87	3.93e-83	-0.93	0.32	0.81	-0.49
Cysltr1	6.97e-90	1.31e-85	-0.98	0.21	0.7	-0.48
Csf1	1.79e-116	3.35e-112	-1.31	0.04	0.63	-0.59
Lgals7	9.64e-170	1.81e-165	-2.17	0.27	0.85	-0.58

## Sheet: Cluster_3  CD4+ CTL
gene	p_val	p_val_adj	avg_logFC	pct.1	pct.2	diff.pct
Ccl5	2.03e-8	0.000381	2.1	0.27	0.13	0.14
Nkg7	1.22e-111	2.29e-107	2.07	0.82	0.19	0.63
AW112010	2.27e-65	4.25e-61	1.36	0.98	0.8	0.18
Gzmk	2.3e-305	4.31e-301	1.26	0.34	0	0.34
Dcp1b	2.04e-68	3.83e-64	1.2	0.44	0.07	0.37
Ctsw	8.5e-74	1.59e-69	1.09	0.69	0.17	0.52
Sh2d1a	1.11e-43	2.09e-39	1.08	0.8	0.44	0.35
Gzma	6.92e-13	1.3e-8	1.07	0.2	0.06	0.14
Eomes	7.55e-142	1.42e-137	1.06	0.5	0.04	0.46
Cxcr3	2.82e-114	5.3e-110	1.04	0.48	0.05	0.43
Cxcr6	2.86e-34	5.37e-30	1.03	0.61	0.24	0.38
Ms4a6b	8.05e-52	1.51e-47	1.01	0.98	0.69	0.28
Ms4a4b	6.55e-51	1.23e-46	0.97	0.97	0.86	0.11
Serpinb6b	9.02e-43	1.69e-38	0.97	0.4	0.09	0.31
Dnase1l3	2.06e-67	3.87e-63	0.96	0.48	0.08	0.4
Serpinb1a	3.65e-56	6.84e-52	0.95	0.18	0.01	0.17
Gm26740	1.95e-74	3.66e-70	0.92	0.59	0.11	0.47
Gimap4	4.79e-51	9e-47	0.9	0.98	0.82	0.16
Gimap6	7.51e-48	1.41e-43	0.87	0.92	0.58	0.34
Klrg1	2.51e-23	4.7e-19	0.87	0.35	0.11	0.24
Slamf7	6.87e-148	1.29e-143	0.85	0.45	0.03	0.42
Itga4	6.35e-27	1.19e-22	0.81	0.68	0.33	0.34
Art2b	3.46e-75	6.49e-71	0.8	0.44	0.06	0.38
Ms4a4c	9.99e-52	1.87e-47	0.8	0.37	0.06	0.31
Gm8369	6.62e-56	1.24e-51	0.78	0.57	0.13	0.43
Izumo1r	1.09e-17	2.04e-13	0.78	0.7	0.44	0.26
Ccr5	1.27e-128	2.37e-124	0.77	0.32	0.02	0.31
Serpina3g	3.24e-62	6.08e-58	0.76	0.27	0.03	0.25
Ifngr1	1.74e-23	3.27e-19	0.76	0.55	0.27	0.28
Gm2682	1.41e-53	2.64e-49	0.74	0.51	0.11	0.4
Cd27	2.48e-33	4.66e-29	0.74	0.57	0.22	0.36
Gimap7	6.9e-23	1.29e-18	0.73	0.58	0.28	0.3
Gimap3	2.04e-25	3.82e-21	0.69	0.85	0.64	0.21
Itgb2	2.28e-30	4.28e-26	0.67	0.87	0.6	0.26
Klrd1	8.47e-24	1.59e-19	0.66	0.22	0.04	0.17
Pglyrp1	3.52e-22	6.59e-18	0.65	0.83	0.62	0.2
Ikzf2	7.73e-23	1.45e-18	0.64	0.39	0.13	0.26
Cd28	6.58e-29	1.23e-24	0.63	0.9	0.65	0.26
Bhlhe40	1.19e-53	2.23e-49	0.61	0.33	0.05	0.28
Gcg	3.24e-63	6.08e-59	0.6	0.12	0	0.11
Gramd3	2.12e-27	3.98e-23	0.6	0.37	0.11	0.26
H2-Q7	3.63e-25	6.81e-21	0.6	0.96	0.84	0.12
Klrk1	4.23e-10	7.94e-06	0.59	0.13	0.04	0.09
Ifng	2.27e-66	4.27e-62	0.57	0.15	0.01	0.14
Btg1	1.39e-18	2.6e-14	0.56	0.92	0.75	0.16
Ifi203	1.11e-19	2.09e-15	0.55	0.85	0.62	0.23
Serpinb9	1.48e-17	2.78e-13	0.55	0.38	0.16	0.23
Myo1f	4.11e-29	7.7e-25	0.54	0.42	0.13	0.29
Ctsd	1.48e-19	2.79e-15	0.52	0.93	0.85	0.08
Lpcat4	2.92e-16	5.47e-12	0.52	0.51	0.26	0.25
Bcl2a1b	3.41e-17	6.39e-13	0.51	0.75	0.55	0.2
Cldnd1	3.55e-7	0.00666	0.51	0.44	0.3	0.14
Carhsp1	1.78e-13	3.34e-9	-0.5	0.2	0.49	-0.29
Inpp4b	1.07e-15	2.02e-11	-0.51	0.61	0.84	-0.23
Rnf144a	9.77e-17	1.83e-12	-0.53	0.1	0.43	-0.34
Vim	5.78e-16	1.08e-11	-0.53	0.85	0.96	-0.12
S100a6	3e-20	5.62e-16	-0.54	0.97	0.99	-0.02
Id3	1.66e-10	3.11e-06	-0.54	0.26	0.52	-0.27
Ccnd2	5.37e-22	1.01e-17	-0.56	0.62	0.9	-0.28
Dok2	4.32e-18	8.1e-14	-0.56	0.71	0.89	-0.18
Il7r	2.6e-16	4.88e-12	-0.56	0.34	0.71	-0.37
Fut7	3.59e-17	6.73e-13	-0.57	0.03	0.37	-0.33
Immt	8.13e-16	1.52e-11	-0.58	0.41	0.7	-0.28
Il4	5.41e-11	1.02e-06	-0.58	0.03	0.27	-0.24
1500009L16Rik	6.63e-10	1.24e-05	-0.58	0.12	0.36	-0.24
Cd7	9.17e-8	0.00172	-0.58	0.21	0.43	-0.22
Gpr183	7.58e-20	1.42e-15	-0.59	0.4	0.77	-0.37
Gm2a	6.13e-20	1.15e-15	-0.61	0.43	0.75	-0.32
Ifitm2	4.64e-13	8.7e-9	-0.61	0.15	0.45	-0.3
Phgdh	1.72e-16	3.23e-12	-0.62	0.27	0.58	-0.31
Ifi27l2a	1.14e-11	2.14e-7	-0.62	0.91	0.96	-0.05
Ifngr2	7.81e-22	1.47e-17	-0.63	0.01	0.41	-0.39
Lgals1	3.14e-23	5.89e-19	-0.64	0.85	0.97	-0.12
Ptpn13	1.91e-22	3.58e-18	-0.64	0.2	0.6	-0.4
Satb1	6.12e-21	1.15e-16	-0.64	0.45	0.78	-0.33
Smco4	3.56e-26	6.69e-22	-0.66	0.58	0.87	-0.29
Vrk1	9.87e-24	1.85e-19	-0.66	0.22	0.62	-0.41
Itgae	4e-16	7.51e-12	-0.66	0	0.31	-0.31
Itgb1	3.35e-32	6.29e-28	-0.67	0.81	0.98	-0.17
Gata3	1.21e-32	2.27e-28	-0.68	0.75	0.96	-0.2
Csf1	2.07e-16	3.88e-12	-0.73	0.22	0.58	-0.36
Fam46a	1.88e-14	3.53e-10	-0.73	0.16	0.46	-0.3
Pltp	2.66e-15	4.99e-11	-0.79	0.1	0.4	-0.31
Itgb7	5.74e-36	1.08e-31	-0.81	0.66	0.95	-0.29
Trat1	1.67e-17	3.14e-13	-0.85	0.45	0.71	-0.27
Pdlim4	1.35e-33	2.54e-29	-1.02	0.05	0.59	-0.54
Cysltr1	1.78e-39	3.34e-35	-1.25	0.09	0.67	-0.58
Lgals7	3.84e-35	7.21e-31	-1.51	0.39	0.8	-0.41

## Sheet: Cluster_4  Proliferating
gene	p_val	p_val_adj	avg_logFC	pct.1	pct.2	diff.pct
Stmn1	1.95e-203	3.66e-199	2.13	0.97	0.19	0.79
Hist1h2ap	1.1e-76	2.06e-72	1.93	0.44	0.07	0.37
Pclaf	2.32e-276	4.34e-272	1.79	0.8	0.07	0.73
Hmgb2	4.16e-100	7.8e-96	1.67	1	0.94	0.06
Rrm2	7.55e-241	1.42e-236	1.55	0.71	0.06	0.65
Mki67	8.11e-157	1.52e-152	1.47	0.83	0.15	0.68
Top2a	8.67e-107	1.63e-102	1.46	0.83	0.22	0.61
Birc5	2.69e-162	5.04e-158	1.37	0.59	0.06	0.53
H2afz	6.72e-91	1.26e-86	1.33	1	0.92	0.08
Tuba1b	3.81e-80	7.15e-76	1.33	0.93	0.53	0.4
Ube2c	4.12e-86	7.73e-82	1.27	0.48	0.07	0.41
Cenpa	1.62e-34	3.04e-30	1.2	0.55	0.22	0.33
Mcm3	1.86e-96	3.49e-92	1.18	0.82	0.24	0.58
Hmgn2	2.53e-91	4.75e-87	1.17	0.92	0.35	0.57
Hist1h1b	1.02e-113	1.91e-109	1.16	0.42	0.04	0.38
Mcm5	3.93e-171	7.38e-167	1.15	0.82	0.13	0.69
Ccnb2	6.55e-126	1.23e-121	1.14	0.44	0.04	0.4
Tubb5	5.87e-67	1.1e-62	1.11	0.99	0.89	0.1
Dut	8.92e-71	1.67e-66	1.1	0.9	0.47	0.44
Ptma	1.63e-110	3.05e-106	1.09	1	1	0
Asf1b	7.51e-226	1.41e-221	1.08	0.8	0.08	0.72
Cks1b	2.18e-155	4.08e-151	1.07	0.78	0.12	0.66
Cks2	6.36e-77	1.19e-72	1.05	0.78	0.23	0.55
Tyms	8.88e-82	1.67e-77	1.04	0.8	0.26	0.54
Hist1h2ae	5.4e-70	1.01e-65	1.04	0.38	0.06	0.32
Mcm7	2.87e-143	5.38e-139	1.03	0.81	0.15	0.66
Smc2	2.53e-112	4.75e-108	0.99	0.82	0.19	0.63
Ccna2	1.21e-289	2.28e-285	0.97	0.56	0.02	0.54
Cdk1	4.8e-184	9e-180	0.97	0.68	0.07	0.61
Cdca8	3.95e-217	7.42e-213	0.96	0.6	0.04	0.55
Mcm6	4.68e-64	8.78e-60	0.95	0.84	0.36	0.48
H2afx	2.22e-36	4.16e-32	0.95	0.68	0.29	0.39
Selenoh	1.41e-66	2.64e-62	0.94	0.9	0.39	0.51
Gmnn	2.71e-125	5.08e-121	0.92	0.82	0.17	0.65
Tubb4b	3.02e-37	5.66e-33	0.92	0.9	0.56	0.34
Lmnb1	2.61e-122	4.9e-118	0.91	0.88	0.2	0.68
Lig1	1.27e-148	2.39e-144	0.9	0.76	0.12	0.64
Rrm1	4.56e-126	8.56e-122	0.89	0.74	0.13	0.61
Ran	1.4e-88	2.62e-84	0.87	1	0.9	0.1
Tmpo	9.42e-73	1.77e-68	0.87	0.93	0.42	0.5
Slbp	1.43e-48	2.68e-44	0.86	0.86	0.54	0.32
Cdc20	1.69e-161	3.17e-157	0.83	0.45	0.03	0.42
Mcm2	3.41e-103	6.39e-99	0.83	0.76	0.17	0.6
Anp32e	5.69e-62	1.07e-57	0.83	0.98	0.56	0.42
Dek	6.38e-61	1.2e-56	0.83	0.95	0.58	0.37
Tipin	1.46e-96	2.75e-92	0.81	0.83	0.21	0.61
Ube2s	3.3e-47	6.2e-43	0.8	0.96	0.7	0.26
H2afv	3.31e-39	6.21e-35	0.8	0.94	0.63	0.31
Tk1	6.58e-279	1.23e-274	0.79	0.63	0.03	0.6
Cenpf	9.04e-152	1.7e-147	0.78	0.39	0.02	0.37
Pcna	7.67e-61	1.44e-56	0.78	0.78	0.29	0.49
Tpx2	4.93e-247	9.25e-243	0.77	0.54	0.03	0.51
Nasp	3.5e-73	6.56e-69	0.76	0.89	0.32	0.57
Spc24	6.91e-268	1.3e-263	0.75	0.58	0.03	0.55
Cenpe	6.97e-184	1.31e-179	0.73	0.43	0.02	0.41
Fen1	5.87e-133	1.1e-128	0.73	0.74	0.12	0.62
Srsf7	2.02e-55	3.8e-51	0.73	0.95	0.6	0.36
Fbxo5	5.51e-135	1.03e-130	0.72	0.51	0.05	0.46
Nap1l1	9.06e-53	1.7e-48	0.72	0.94	0.57	0.36
Cdca3	8.86e-206	1.66e-201	0.71	0.5	0.03	0.47
Prim1	5.36e-170	1.01e-165	0.7	0.7	0.08	0.62
Ung	9.35e-166	1.75e-161	0.7	0.53	0.04	0.49
Nusap1	5.01e-153	9.4e-149	0.7	0.43	0.03	0.4
Hells	5.93e-123	1.11e-118	0.7	0.67	0.1	0.57
Mcm4	4.73e-75	8.87e-71	0.7	0.74	0.2	0.54
Anp32b	2.98e-58	5.6e-54	0.7	0.99	0.82	0.17
Hsp90aa1	4.14e-49	7.76e-45	0.7	0.98	0.8	0.19
Clspn	3.18e-138	5.97e-134	0.69	0.59	0.07	0.52
Racgap1	6.27e-75	1.18e-70	0.69	0.61	0.14	0.48
Uhrf1	3.82e-159	7.17e-155	0.68	0.62	0.07	0.56
Ccnb1	1.98e-127	3.71e-123	0.67	0.44	0.04	0.4
Atad2	2.57e-71	4.82e-67	0.67	0.75	0.2	0.55
Ezh2	1e-54	1.88e-50	0.67	0.78	0.29	0.49
Nucks1	1.22e-45	2.3e-41	0.67	0.93	0.51	0.41
Tacc3	4.69e-210	8.8e-206	0.66	0.58	0.04	0.54
Snrpd1	5.52e-54	1.04e-49	0.66	0.96	0.59	0.37
Ranbp1	1.95e-40	3.65e-36	0.66	0.95	0.68	0.27
Rad51	0	0	0.64	0.6	0.02	0.58
Hmmr	9e-199	1.69e-194	0.64	0.4	0.02	0.39
Dnmt1	1.62e-56	3.04e-52	0.64	0.77	0.28	0.49
Kif11	1.15e-169	2.16e-165	0.63	0.47	0.03	0.44
Rfc4	6.92e-139	1.3e-134	0.63	0.6	0.07	0.53
Hmgb3	2.36e-97	4.43e-93	0.63	0.73	0.15	0.58
Orc6	4.45e-83	8.36e-79	0.63	0.65	0.14	0.51
Hmgb1	1.53e-55	2.87e-51	0.62	1	0.96	0.04
Rbm3	1e-54	1.88e-50	0.62	1	0.96	0.03
Prdx4	2.53e-69	4.75e-65	0.61	0.74	0.21	0.54
Dhfr	4.22e-188	7.93e-184	0.6	0.56	0.04	0.51
Sdf2l1	1.83e-45	3.44e-41	0.6	0.88	0.42	0.46
Nrm	7.76e-94	1.46e-89	0.59	0.69	0.14	0.55
Srsf3	1.31e-53	2.47e-49	0.58	0.99	0.86	0.12
Hpf1	7.06e-52	1.32e-47	0.58	0.84	0.34	0.5
Hat1	1.39e-48	2.6e-44	0.58	0.69	0.24	0.44
Knl1	2.88e-211	5.41e-207	0.56	0.39	0.01	0.38
Dnajc9	8.3e-44	1.56e-39	0.56	0.77	0.3	0.47
Hnrnpab	2.29e-38	4.3e-34	0.56	0.96	0.62	0.34
Dctpp1	1.54e-37	2.89e-33	0.56	0.78	0.36	0.42
Hmgn1	7.73e-36	1.45e-31	0.56	0.84	0.41	0.43
Phgdh	6.77e-27	1.27e-22	0.56	0.88	0.56	0.32
Syce2	3.26e-167	6.12e-163	0.55	0.55	0.05	0.5
Cdca7	6.65e-88	1.25e-83	0.55	0.62	0.12	0.5
Cbx5	1.9e-67	3.57e-63	0.55	0.65	0.16	0.49
Rpa2	1.12e-61	2.1e-57	0.55	0.72	0.2	0.52
Incenp	2.45e-54	4.59e-50	0.55	0.59	0.16	0.43
Mad2l1	3.39e-111	6.36e-107	0.54	0.58	0.08	0.5
Prc1	3.22e-69	6.04e-65	0.54	0.47	0.08	0.38
Siva1	4.82e-59	9.05e-55	0.54	0.68	0.2	0.48
Hnrnpa3	3.36e-48	6.3e-44	0.54	1	0.92	0.08
Fkbp2	1.3e-45	2.44e-41	0.54	0.84	0.35	0.49
Lsm5	1.49e-35	2.8e-31	0.54	0.91	0.54	0.38
Smc4	1.13e-22	2.13e-18	0.54	0.86	0.56	0.3
Aurkb	3.47e-158	6.51e-154	0.53	0.4	0.02	0.38
Rnaseh2b	1.8e-77	3.38e-73	0.53	0.7	0.16	0.53
Rbbp7	9.04e-38	1.7e-33	0.53	0.94	0.57	0.37
Pa2g4	3.89e-33	7.29e-29	0.53	0.86	0.47	0.39
Cdkn3	8.83e-152	1.66e-147	0.52	0.39	0.02	0.37
Kif22	8.51e-132	1.6e-127	0.52	0.44	0.04	0.4
Rfc3	1e-88	1.88e-84	0.52	0.58	0.1	0.48
Cenpw	1.82e-86	3.41e-82	0.52	0.58	0.1	0.48
Knstrn	2.85e-104	5.34e-100	0.51	0.43	0.05	0.38
Banf1	1.27e-38	2.39e-34	0.51	0.95	0.57	0.38
Hsp90b1	1.59e-30	2.99e-26	0.51	0.98	0.85	0.13
Haus4	2.27e-70	4.25e-66	0.5	0.63	0.14	0.49
Smc1a	8.42e-36	1.58e-31	0.5	0.91	0.49	0.42
Rinl	5.86e-25	1.1e-20	-0.5	0.87	0.89	-0.02
Clec2d	2.73e-21	5.12e-17	-0.5	0.83	0.85	-0.02
Gimap3	1.4e-12	2.62e-8	-0.5	0.55	0.65	-0.1
S100a11	2.91e-26	5.45e-22	-0.53	0.97	0.98	0
Ypel3	2.31e-16	4.32e-12	-0.53	0.38	0.58	-0.2
Tecpr1	4.2e-18	7.87e-14	-0.55	0.55	0.67	-0.12
Rps27rt	3.38e-21	6.34e-17	-0.56	0.65	0.74	-0.09
Junb	1.55e-19	2.91e-15	-0.57	0.88	0.89	0
Slfn1	1.11e-15	2.08e-11	-0.57	0.43	0.62	-0.19
Ifi27l2a	7.07e-14	1.33e-9	-0.57	0.91	0.96	-0.05
Shisa5	2.46e-52	4.62e-48	-0.58	0.99	1	-0.01
Ms4a4b	5.79e-17	1.09e-12	-0.6	0.82	0.87	-0.05
Hcst	1.18e-32	2.21e-28	-0.61	0.93	0.96	-0.03
Rabac1	3.16e-27	5.94e-23	-0.61	0.76	0.83	-0.07
Rps27	1.64e-68	3.08e-64	-0.62	1	1	0
Pdcd4	1.13e-24	2.11e-20	-0.64	0.71	0.81	-0.1
Csf1	9.3e-12	1.74e-7	-0.64	0.41	0.57	-0.16
Smpdl3a	4.38e-27	8.22e-23	-0.65	0.73	0.84	-0.11
Btg2	1.07e-22	2.01e-18	-0.66	0.58	0.76	-0.18
Txnip	3.33e-33	6.24e-29	-0.79	0.73	0.86	-0.12
Ccr2	2.02e-21	3.78e-17	-0.8	0.5	0.71	-0.21
Ltb	4.64e-29	8.7e-25	-0.81	0.69	0.84	-0.15
Il7r	7.83e-23	1.47e-18	-0.83	0.49	0.71	-0.22
Btg1	4.09e-33	7.67e-29	-0.88	0.5	0.77	-0.27
Malat1	5.18e-71	9.72e-67	-0.92	1	1	0

## Sheet: Cluster_5  Tfh
gene	p_val	p_val_adj	avg_logFC	pct.1	pct.2	diff.pct
Sostdc1	4.22e-209	7.91e-205	1.84	0.26	0	0.26
Nrgn	2.18e-109	4.09e-105	1.78	0.48	0.07	0.41
Izumo1r	4.52e-121	8.48e-117	1.55	0.96	0.43	0.53
Akr1c18	9.81e-63	1.84e-58	1.54	0.27	0.04	0.23
Tbc1d4	1.19e-198	2.23e-194	1.48	0.74	0.1	0.64
Pdcd1	6.06e-161	1.14e-156	1.41	0.78	0.16	0.62
Rgs10	4.43e-145	8.31e-141	1.39	0.74	0.14	0.6
Cd160	2.14e-211	4.01e-207	1.27	0.46	0.03	0.44
Ramp1	1.85e-150	3.47e-146	1.26	0.7	0.12	0.57
Tnfsf8	8.06e-89	1.51e-84	1.24	0.83	0.32	0.51
Eea1	1.84e-73	3.44e-69	1.12	0.69	0.24	0.45
Il4	3.96e-69	7.43e-65	1.11	0.69	0.24	0.45
Marcksl1	3.24e-149	6.08e-145	1.1	0.6	0.08	0.52
Sh2d1a	7.07e-47	1.33e-42	1.09	0.78	0.44	0.34
Tox	5.17e-109	9.7e-105	1.07	0.83	0.25	0.58
Cd200	1.93e-173	3.62e-169	1.06	0.64	0.08	0.56
Cd81	4.74e-67	8.89e-63	1.02	0.65	0.2	0.44
Nav2	1.71e-70	3.21e-66	0.99	0.69	0.23	0.46
Bcl2a1b	1.16e-69	2.17e-65	0.95	0.9	0.54	0.36
Gpm6b	1.51e-107	2.83e-103	0.94	0.51	0.08	0.43
Sptssa	3.48e-48	6.53e-44	0.94	0.85	0.52	0.33
Odc1	3.21e-68	6.02e-64	0.89	0.56	0.15	0.41
Btla	1.65e-152	3.1e-148	0.83	0.59	0.08	0.51
Prkca	7.35e-63	1.38e-58	0.82	0.76	0.31	0.45
Art2b	2.45e-119	4.59e-115	0.76	0.45	0.05	0.4
Hif1a	1.86e-25	3.49e-21	0.76	0.69	0.47	0.23
Trdc	5.5e-8	0.00103	0.74	0.13	0.05	0.08
Cxcr5	1.97e-274	3.69e-270	0.73	0.38	0.01	0.38
Ikzf2	2.03e-76	3.81e-72	0.73	0.53	0.11	0.42
Kdm2b	4.65e-64	8.72e-60	0.73	0.56	0.15	0.4
Lag3	2.09e-50	3.92e-46	0.73	0.32	0.06	0.26
Tnfrsf9	1.26e-76	2.36e-72	0.72	0.38	0.06	0.32
Tnfaip8	9.62e-49	1.8e-44	0.72	0.89	0.59	0.3
Gm14718	1.06e-188	1.98e-184	0.67	0.4	0.02	0.38
Zfp36l1	4.54e-39	8.52e-35	0.66	0.79	0.45	0.34
Tox2	1.04e-118	1.95e-114	0.65	0.44	0.05	0.39
Bcl2a1d	9.16e-41	1.72e-36	0.65	0.72	0.36	0.35
Cd27	7.76e-40	1.46e-35	0.64	0.55	0.21	0.34
Ckb	4.14e-43	7.77e-39	0.63	0.35	0.09	0.27
Tcf7	4.89e-25	9.18e-21	0.63	0.63	0.35	0.28
Nfkbiz	1.39e-65	2.61e-61	0.62	0.44	0.09	0.34
Asap1	3.03e-44	5.68e-40	0.62	0.66	0.27	0.4
Rgs16	8.04e-138	1.51e-133	0.61	0.31	0.02	0.29
Cst7	2.8e-38	5.25e-34	0.61	0.92	0.68	0.24
Ptpn22	1.04e-45	1.95e-41	0.6	0.82	0.43	0.39
Ctsb	3.42e-38	6.41e-34	0.6	0.88	0.63	0.25
Ifi27	1.54e-36	2.9e-32	0.6	0.84	0.5	0.34
Zap70	2.81e-36	5.28e-32	0.6	0.9	0.72	0.17
Rilpl2	2.58e-21	4.84e-17	0.6	0.66	0.41	0.25
Tspan13	5.56e-34	1.04e-29	0.59	0.62	0.28	0.34
Ccdc28b	4.89e-59	9.17e-55	0.58	0.58	0.18	0.4
Stx11	4.61e-39	8.66e-35	0.58	0.47	0.16	0.31
Bzw2	9.9e-26	1.86e-21	0.57	0.64	0.36	0.29
Angptl2	3.98e-167	7.48e-163	0.56	0.3	0.01	0.28
Sesn3	4.28e-47	8.02e-43	0.56	0.57	0.2	0.37
Limd2	1.24e-44	2.32e-40	0.56	0.98	0.86	0.12
Il1r2	5.41e-41	1.01e-36	0.56	0.2	0.03	0.17
Pou2f2	7.54e-20	1.41e-15	0.55	0.6	0.34	0.26
Ipcef1	6.39e-58	1.2e-53	0.54	0.48	0.12	0.36
Arhgap5	3.45e-50	6.48e-46	0.54	0.51	0.15	0.36
Mrps6	1.44e-40	2.7e-36	0.54	0.55	0.21	0.34
Ptpn11	3.32e-31	6.23e-27	0.54	0.52	0.22	0.3
Cd52	7.73e-25	1.45e-20	0.54	1	1	0
Cd74	3.29e-15	6.16e-11	0.54	0.53	0.31	0.22
Ctsw	1.06e-7	0.00199	0.54	0.31	0.18	0.13
Il21	5.24e-241	9.84e-237	0.53	0.33	0.01	0.32
Nfatc1	1.22e-26	2.3e-22	0.53	0.74	0.44	0.3
Vdr	2.14e-25	4.01e-21	0.53	0.55	0.27	0.29
Nsg2	1.08e-66	2.03e-62	0.52	0.42	0.08	0.34
Itm2c	4.67e-34	8.76e-30	0.52	0.93	0.75	0.19
Bcl6	6.36e-143	1.19e-138	0.51	0.34	0.02	0.32
Cd109	2.39e-92	4.49e-88	0.51	0.18	0.01	0.17
Kif15	1.96e-45	3.68e-41	0.51	0.29	0.06	0.23
Itgal	1.02e-31	1.92e-27	0.51	0.9	0.65	0.26
Stat1	8.28e-27	1.55e-22	0.51	0.82	0.53	0.3
Cd83	9.75e-66	1.83e-61	0.5	0.27	0.03	0.24
Tnfsf11	4.27e-30	8.02e-26	0.5	0.67	0.34	0.33
Itgae	5.99e-16	1.12e-11	-0.51	0.06	0.31	-0.25
S100a4	2.35e-12	4.41e-8	-0.51	0.56	0.73	-0.17
Ifngr2	2.75e-23	5.17e-19	-0.52	0.08	0.41	-0.33
Tuba4a	1.62e-21	3.04e-17	-0.52	0.36	0.62	-0.26
Ppp1r9b	5.82e-21	1.09e-16	-0.52	0.26	0.55	-0.28
Ass1	1.29e-22	2.42e-18	-0.53	0.5	0.75	-0.26
Myadm	4.65e-19	8.71e-15	-0.53	0.05	0.32	-0.27
Acsbg1	1.11e-18	2.07e-14	-0.53	0.08	0.35	-0.27
Rbms1	3.4e-24	6.38e-20	-0.54	0.25	0.56	-0.31
9930111J21Rik2	1.29e-21	2.42e-17	-0.54	0.38	0.64	-0.26
Immt	4.89e-20	9.17e-16	-0.54	0.51	0.7	-0.19
Ablim1	1.59e-30	2.98e-26	-0.55	0.67	0.86	-0.2
Fli1	9.67e-27	1.81e-22	-0.55	0.27	0.61	-0.35
Add1	2.46e-21	4.62e-17	-0.55	0.29	0.57	-0.28
Il1rl1	3.41e-17	6.39e-13	-0.55	0.02	0.26	-0.24
Uap1	9.28e-22	1.74e-17	-0.57	0.15	0.45	-0.3
Klf6	9.7e-20	1.82e-15	-0.57	0.35	0.61	-0.26
B4galt1	1.02e-28	1.91e-24	-0.58	0.2	0.57	-0.37
Capn2	8.76e-27	1.64e-22	-0.58	0.18	0.51	-0.33
Pag1	6.91e-26	1.3e-21	-0.58	0.16	0.5	-0.34
Carhsp1	6.19e-24	1.16e-19	-0.58	0.17	0.5	-0.32
Stk38	8.73e-24	1.64e-19	-0.58	0.36	0.63	-0.27
St3gal6	4.06e-18	7.62e-14	-0.58	0.07	0.35	-0.27
Add3	9.75e-29	1.83e-24	-0.59	0.43	0.71	-0.28
Plec	9.67e-24	1.81e-19	-0.59	0.32	0.61	-0.28
Tpst2	6.62e-31	1.24e-26	-0.6	0.4	0.71	-0.32
Pim1	1.06e-20	2e-16	-0.6	0.18	0.47	-0.29
Serinc3	1.01e-38	1.9e-34	-0.62	0.69	0.88	-0.19
Fam105a	1.21e-24	2.28e-20	-0.62	0.24	0.54	-0.3
Spn	4.15e-36	7.78e-32	-0.64	0.61	0.85	-0.24
Sema4a	4.21e-30	7.9e-26	-0.64	0.16	0.54	-0.38
Rasa3	2.06e-29	3.86e-25	-0.64	0.07	0.44	-0.37
Cmtm7	1.36e-33	2.56e-29	-0.65	0.35	0.68	-0.33
Cd7	5.42e-16	1.02e-11	-0.66	0.18	0.43	-0.26
Gna15	1.08e-32	2.03e-28	-0.67	0.19	0.57	-0.38
Entpd1	1.47e-25	2.75e-21	-0.67	0.13	0.47	-0.34
Ms4a4b	1.69e-24	3.17e-20	-0.68	0.68	0.87	-0.19
Cish	2.02e-26	3.78e-22	-0.69	0.16	0.53	-0.36
Rcsd1	1.87e-40	3.5e-36	-0.71	0.34	0.74	-0.4
Itga4	3.49e-15	6.55e-11	-0.71	0.12	0.35	-0.24
Thy1	2.92e-46	5.48e-42	-0.72	0.72	0.93	-0.2
Rap1b	2.91e-55	5.46e-51	-0.75	0.89	0.96	-0.07
Adgre5	7.23e-32	1.36e-27	-0.75	0.3	0.64	-0.34
Gm2a	4.05e-41	7.61e-37	-0.76	0.45	0.75	-0.3
Gata3	2.81e-57	5.27e-53	-0.77	0.81	0.96	-0.14
Tagln2	1.08e-52	2.03e-48	-0.78	0.88	0.98	-0.1
Satb1	1.73e-39	3.25e-35	-0.78	0.43	0.78	-0.36
S1pr4	1.9e-42	3.57e-38	-0.79	0.31	0.69	-0.38
Gzmb	1.19e-9	2.23e-05	-0.79	0.05	0.21	-0.16
Klk8	1.79e-57	3.36e-53	-0.81	0.64	0.9	-0.26
Txnip	6.41e-46	1.2e-41	-0.82	0.56	0.87	-0.3
1500009L16Rik	1.61e-24	3.03e-20	-0.82	0.04	0.37	-0.32
Cd47	7.07e-79	1.33e-74	-0.83	0.91	0.98	-0.08
Iqgap2	4.56e-45	8.55e-41	-0.83	0.18	0.64	-0.46
Il7r	2.46e-39	4.61e-35	-0.83	0.28	0.72	-0.44
Ahnak	5.6e-57	1.05e-52	-0.86	0.6	0.93	-0.33
Trat1	1e-36	1.88e-32	-0.86	0.35	0.72	-0.38
Ripor2	1.06e-50	1.98e-46	-0.87	0.2	0.7	-0.5
Pltp	1.57e-27	2.95e-23	-0.88	0.06	0.41	-0.36
S100a10	4.35e-77	8.17e-73	-0.89	0.98	1	-0.02
Fam46a	6.16e-32	1.15e-27	-0.89	0.07	0.47	-0.4
Lsp1	1.22e-80	2.29e-76	-0.98	0.76	0.98	-0.22
Id2	6.2e-67	1.16e-62	-0.98	0.73	0.97	-0.24
Itgb1	2.9e-81	5.43e-77	-0.99	0.88	0.98	-0.09
S1pr1	1.23e-56	2.31e-52	-1.02	0.1	0.66	-0.56
Cdc25b	9.08e-56	1.7e-51	-1.02	0.25	0.73	-0.48
Pdlim4	1.61e-50	3.03e-46	-1.03	0.08	0.6	-0.52
Arl4c	2.97e-63	5.57e-59	-1.09	0.21	0.75	-0.54
Rasgrp2	4.68e-61	8.78e-57	-1.1	0.07	0.66	-0.59
Anxa2	1.07e-47	2e-43	-1.11	0.38	0.76	-0.38
Esyt1	3.13e-77	5.88e-73	-1.13	0.22	0.8	-0.59
Glipr2	1.86e-64	3.48e-60	-1.14	0.22	0.74	-0.52
Dok2	1.96e-78	3.67e-74	-1.15	0.53	0.9	-0.37
Klf2	5.97e-66	1.12e-61	-1.17	0.11	0.71	-0.6
Lgals3	3.54e-32	6.64e-28	-1.18	0.15	0.54	-0.39
S100a6	1.13e-84	2.11e-80	-1.2	0.92	0.99	-0.06
Anxa6	6.65e-95	1.25e-90	-1.23	0.4	0.91	-0.51
Selplg	2.45e-91	4.59e-87	-1.24	0.47	0.93	-0.46
Cysltr1	3.96e-66	7.42e-62	-1.37	0.05	0.68	-0.63
Ccr2	1.86e-72	3.49e-68	-1.41	0.09	0.73	-0.64
Lgals1	1.83e-96	3.43e-92	-1.49	0.76	0.98	-0.22
Itgb7	1.63e-106	3.05e-102	-1.5	0.6	0.95	-0.35
Emp3	3.2e-117	6.01e-113	-1.73	0.31	0.95	-0.64
Vim	1.5e-110	2.81e-106	-1.81	0.6	0.98	-0.37
Crip1	2.47e-123	4.64e-119	-1.89	0.87	1	-0.12

## Sheet: Cluster_6 Transient
gene	p_val	p_val_adj	avg_logFC	pct.1	pct.2	diff.pct
Trbc1	4.72e-225	8.86e-221	1.76	0.98	0.47	0.51
Cd7	1.12e-69	2.09e-65	0.83	0.74	0.39	0.36
Anxa1	8.84e-80	1.66e-75	0.73	0.59	0.22	0.37
Ctla2a	6.27e-80	1.18e-75	0.71	0.39	0.1	0.3
Anxa2	2.53e-70	4.75e-66	0.7	0.94	0.72	0.21
Gm42418	2.18e-62	4.09e-58	0.65	0.94	0.75	0.19
Lgals1	5.16e-84	9.68e-80	0.57	1	0.96	0.03
Blvrb	2.47e-71	4.64e-67	0.51	0.42	0.12	0.3
Arl4a	6.48e-40	1.22e-35	0.5	0.73	0.48	0.25
Ms4a6b	2.3e-26	4.31e-22	-0.5	0.54	0.72	-0.17
Nrgn	1.45e-10	2.72e-06	-0.51	0.01	0.1	-0.09
Btg1	4.21e-38	7.9e-34	-0.59	0.57	0.78	-0.21
Csf1	3.17e-27	5.95e-23	-0.59	0.38	0.59	-0.21
Hdc	2.77e-10	5.2e-06	-0.62	0.02	0.11	-0.09
Id3	3.54e-32	6.65e-28	-0.64	0.28	0.54	-0.25
AC149090.1	1.13e-36	2.12e-32	-0.65	0.24	0.5	-0.27
Ifi27l2a	1.08e-38	2.03e-34	-0.66	0.9	0.96	-0.06
H2-Q7	1.33e-77	2.49e-73	-0.77	0.6	0.87	-0.27
Trbc2	9.52e-136	1.79e-131	-0.8	0.99	1	-0.01
AW112010	3.41e-110	6.4e-106	-1.25	0.42	0.84	-0.42
Xist	1.69e-175	3.16e-171	-1.93	0.09	0.83	-0.74

## Sheet: Cluster_7  IL4high non-Tfh
gene	p_val	p_val_adj	avg_logFC	pct.1	pct.2	diff.pct
Ccl1	7.96e-121	1.49e-116	2.37	0.38	0.05	0.33
Hdc	1.75e-159	3.28e-155	1.68	0.5	0.07	0.43
Il4	1.85e-58	3.47e-54	1.09	0.58	0.24	0.35
Lgals7	2.8e-92	5.26e-88	1.05	0.98	0.78	0.2
Cd74	6e-37	1.13e-32	1.04	0.56	0.3	0.26
Csf1	2.36e-69	4.43e-65	0.89	0.92	0.54	0.38
Nrgn	3.44e-49	6.45e-45	0.86	0.31	0.08	0.23
Ifi27l2a	7.09e-55	1.33e-50	0.84	1	0.96	0.04
Lag3	1.33e-115	2.5e-111	0.83	0.37	0.05	0.32
Izumo1r	4.68e-70	8.78e-66	0.79	0.81	0.42	0.39
Bcl2a1b	5.44e-84	1.02e-79	0.75	0.92	0.53	0.39
Egr3	3.71e-48	6.96e-44	0.72	0.4	0.13	0.27
Ssr4	6.67e-85	1.25e-80	0.71	0.98	0.88	0.1
Marcksl1	3.66e-83	6.87e-79	0.71	0.4	0.08	0.32
Bcl2a1d	3.9e-70	7.32e-66	0.69	0.75	0.35	0.4
Hivep3	4.05e-94	7.59e-90	0.68	0.48	0.11	0.37
Rgs10	2.32e-61	4.35e-57	0.68	0.48	0.15	0.33
F2r	7.06e-50	1.32e-45	0.65	0.79	0.43	0.36
Zap70	6.8e-71	1.27e-66	0.63	0.95	0.71	0.24
BC049352	9.82e-73	1.84e-68	0.61	0.39	0.09	0.31
Tnfsf11	6.74e-46	1.26e-41	0.6	0.66	0.33	0.33
Tnfsf8	2.45e-22	4.6e-18	0.6	0.54	0.32	0.21
Baz1a	1.43e-34	2.68e-30	0.59	0.8	0.57	0.23
Nfatc1	1.31e-47	2.45e-43	0.58	0.75	0.43	0.32
Cst7	1.02e-40	1.92e-36	0.56	0.88	0.68	0.19
Vdr	1.82e-52	3.41e-48	0.54	0.61	0.25	0.35
Naa10	2.28e-48	4.28e-44	0.54	0.87	0.59	0.28
Ckb	3.05e-40	5.72e-36	0.52	0.3	0.08	0.21
Ifitm2	3.08e-26	5.78e-22	0.52	0.69	0.42	0.27
Tnfrsf9	2.84e-48	5.33e-44	0.51	0.26	0.06	0.2
Ptger4	7.56e-45	1.42e-40	0.5	0.87	0.55	0.32
Phgdh	1.28e-35	2.4e-31	0.5	0.82	0.56	0.26
Stk38	1.7e-30	3.18e-26	-0.52	0.4	0.64	-0.23
Lsp1	1.42e-51	2.67e-47	-0.53	0.93	0.97	-0.04
Emp3	2.72e-46	5.1e-42	-0.56	0.82	0.93	-0.11
Ms4a6b	4.1e-27	7.69e-23	-0.56	0.49	0.72	-0.23
AW112010	2.11e-17	3.97e-13	-0.56	0.76	0.81	-0.05
Cysltr1	7.19e-22	1.35e-17	-0.58	0.51	0.66	-0.15
1500009L16Rik	3.08e-17	5.78e-13	-0.58	0.16	0.36	-0.2
Itga4	1.53e-16	2.87e-12	-0.58	0.16	0.36	-0.2
Txnip	6.62e-43	1.24e-38	-0.6	0.66	0.87	-0.21
S1pr1	3.33e-43	6.25e-39	-0.63	0.3	0.66	-0.35
Vim	7.47e-46	1.4e-41	-0.65	0.93	0.96	-0.03
Rasgrp2	1.7e-43	3.18e-39	-0.66	0.3	0.66	-0.35
Itgb7	9.23e-65	1.73e-60	-0.68	0.85	0.94	-0.1
Trat1	3.32e-27	6.23e-23	-0.68	0.52	0.72	-0.2
Cdc25b	1e-46	1.88e-42	-0.69	0.44	0.73	-0.29
Pdlim4	7.79e-39	1.46e-34	-0.71	0.29	0.6	-0.31
Glipr2	6.39e-56	1.2e-51	-0.75	0.42	0.74	-0.32
Crip1	2.16e-66	4.06e-62	-0.76	1	0.99	0
Klf2	2.03e-55	3.81e-51	-0.79	0.31	0.71	-0.4
Ms4a4b	2.94e-63	5.52e-59	-0.94	0.62	0.88	-0.27

## Sheet: Cluster_8  ISG+
gene	p_val	p_val_adj	avg_logFC	pct.1	pct.2	diff.pct
Isg15	7.75e-73	1.45e-68	2.28	0.94	0.21	0.73
Ifit1	3e-133	5.63e-129	1.84	0.75	0.05	0.69
Slfn5	1.18e-46	2.22e-42	1.51	0.86	0.25	0.61
Samhd1	7.22e-34	1.35e-29	1.5	0.96	0.5	0.45
Stat1	1.81e-36	3.4e-32	1.4	0.97	0.54	0.44
Ifi47	4.47e-33	8.38e-29	1.38	0.93	0.53	0.4
Bst2	1.83e-30	3.43e-26	1.37	0.96	0.54	0.42
Ifi203	1.48e-33	2.78e-29	1.35	0.96	0.62	0.34
Irf7	5.32e-54	9.99e-50	1.29	0.94	0.27	0.67
Ifi204	1.01e-33	1.89e-29	1.25	0.78	0.26	0.52
Rtp4	9.09e-73	1.71e-68	1.24	0.84	0.14	0.71
Zbp1	1.35e-39	2.54e-35	1.24	0.96	0.4	0.55
Isg20	3.44e-33	6.46e-29	1.22	0.75	0.25	0.5
Irgm1	5.43e-36	1.02e-31	1.21	0.82	0.28	0.54
Mndal	1.72e-27	3.22e-23	1.17	0.92	0.68	0.23
Phf11b	1.26e-26	2.37e-22	1.12	0.89	0.52	0.37
Rsad2	8.54e-132	1.6e-127	1.11	0.42	0.02	0.41
Gbp7	4.35e-34	8.17e-30	1.11	0.84	0.3	0.55
Igtp	5.42e-32	1.02e-27	1.09	0.8	0.29	0.51
Herc6	7.05e-36	1.32e-31	1.08	0.75	0.22	0.53
Trim30a	9.1e-36	1.71e-31	1.05	0.84	0.3	0.55
Slfn1	2.54e-29	4.76e-25	1.04	0.96	0.61	0.35
Ifit3	8.58e-135	1.61e-130	1.02	0.38	0.01	0.37
Usp18	1.37e-94	2.57e-90	1.01	0.58	0.04	0.53
Ifi209	4.56e-24	8.56e-20	1.01	0.87	0.48	0.39
Parp14	2.14e-31	4.01e-27	1	0.83	0.31	0.52
Rnf213	4.15e-35	7.78e-31	0.97	0.68	0.17	0.5
Ube2l6	3.16e-34	5.93e-30	0.97	0.58	0.12	0.45
Gbp2	1.35e-21	2.52e-17	0.97	0.54	0.16	0.38
Xaf1	2.71e-34	5.08e-30	0.94	0.79	0.26	0.53
Ms4a4b	2.12e-20	3.98e-16	0.91	1	0.86	0.14
Slfn8	3.71e-42	6.96e-38	0.88	0.59	0.11	0.48
Ifi35	7.51e-31	1.41e-26	0.87	0.9	0.41	0.49
Ifi213	1.06e-35	1.99e-31	0.86	0.62	0.14	0.48
Daxx	7.05e-27	1.32e-22	0.86	0.7	0.25	0.46
Gbp4	1.13e-17	2.11e-13	0.86	0.69	0.33	0.36
Ifih1	7.43e-26	1.39e-21	0.85	0.52	0.12	0.4
Trafd1	7.54e-24	1.41e-19	0.85	0.7	0.27	0.44
Parp9	6.43e-20	1.21e-15	0.85	0.78	0.36	0.41
Ifi206	2.3e-23	4.31e-19	0.8	0.7	0.25	0.45
Lgals3bp	1.47e-16	2.75e-12	0.79	0.73	0.4	0.33
Epsti1	4.78e-14	8.97e-10	0.78	0.84	0.63	0.21
Ifi27l2a	3.78e-17	7.1e-13	0.77	0.99	0.96	0.03
Oasl2	1.27e-94	2.39e-90	0.76	0.46	0.03	0.44
Gbp9	1.67e-25	3.14e-21	0.76	0.63	0.18	0.45
Oas3	1.09e-27	2.05e-23	0.75	0.82	0.3	0.52
Ms4a6b	1.45e-13	2.73e-9	0.75	0.89	0.7	0.19
Cmpk2	3.02e-24	5.66e-20	0.74	0.37	0.07	0.3
Eif2ak2	1.76e-28	3.31e-24	0.71	0.58	0.14	0.43
Sp100	2.23e-19	4.19e-15	0.69	0.99	0.81	0.17
9930111J21Rik2	2.7e-11	5.06e-7	0.69	0.87	0.62	0.25
Psmb10	3.45e-15	6.48e-11	0.66	0.92	0.71	0.21
H2-T22	1.56e-11	2.93e-7	0.66	0.86	0.69	0.17
Ifi214	2.85e-19	5.35e-15	0.65	0.44	0.11	0.32
Sp110	5.8e-14	1.09e-9	0.65	0.82	0.53	0.29
Ly6a	2.38e-19	4.47e-15	0.64	1	0.97	0.03
Dtx3l	1.25e-20	2.35e-16	0.62	0.73	0.28	0.45
Tap1	5.65e-14	1.06e-9	0.61	0.89	0.66	0.23
Phf11c	6.32e-26	1.19e-21	0.6	0.42	0.08	0.34
Samd9l	5.25e-13	9.84e-9	0.6	0.69	0.35	0.34
Ddx58	1.34e-13	2.52e-9	0.58	0.59	0.26	0.33
Pml	1.2e-22	2.25e-18	0.57	0.51	0.13	0.38
Mitd1	7.68e-14	1.44e-9	0.56	0.72	0.37	0.35
Dhx58	8.93e-30	1.68e-25	0.55	0.41	0.07	0.34
Slfn2	3.38e-13	6.35e-9	0.54	0.99	0.92	0.06
Lgals9	2.6e-8	0.000489	0.54	0.59	0.34	0.25
Mx1	1.79e-24	3.35e-20	0.53	0.32	0.05	0.27
Trim12c	5.76e-13	1.08e-8	0.53	0.72	0.35	0.36
Nmi	5.69e-10	1.07e-05	0.53	0.73	0.45	0.28
Ifit3b	3.22e-125	6.04e-121	0.52	0.22	0	0.22
AW112010	2.06e-7	0.00387	0.52	0.9	0.8	0.1
Trim30d	6.99e-27	1.31e-22	0.51	0.37	0.06	0.31
Snx2	1.54e-9	2.89e-05	0.51	0.84	0.68	0.17
Tor1aip1	2.64e-9	4.95e-05	0.51	0.73	0.46	0.27
Pttg1	7.99e-9	0.00015	0.51	0.7	0.47	0.24
Ddx60	4.08e-25	7.65e-21	0.5	0.37	0.06	0.3
Ifit1bl1	2.09e-17	3.92e-13	0.5	0.25	0.04	0.21

## Sheet: Cluster_9  Latecomer 1
gene	p_val	p_val_adj	avg_logFC	pct.1	pct.2	diff.pct
S100a4	4.41e-84	8.26e-80	0.65	0.91	0.69	0.23
1500009L16Rik	1.87e-48	3.51e-44	0.58	0.56	0.31	0.25
Anxa2	1.14e-92	2.13e-88	0.56	0.95	0.71	0.24
Trbc1	3.28e-30	6.15e-26	-0.93	0.36	0.54	-0.19

[truncated: 2 more sheets: Cluster_10 Latecomer 2, Cluster_11 Latecomer 3]
