# Supplementary material for: Defective LAT signalosome pathology in mice mimics human IgG4-related disease at single-cell level
Source: J Exp Med. 2023 Aug 25;220(11):e20231028. doi: 10.1084/jem.20231028 (PMC10457416; doi:10.1084/jem.20231028)
Supplement: Data S3 — shows the normalized expression (according to Seurat package) of each of the 1,068 differentially expressed genes in the 11 LatY136F CD4+ T cell clusters defined in Fig. 3. [file JEM_20231028_DataS3.xlsx]

## Sheet: Description
The normalized expression (according to Seurat package) of each of the 1068 differentially expressed genes is shown for each of the 11 LatY136F CD4+ T cell clusters defined in Fig. 3.

## Sheet: Normalized expression 
Normalized expression for each cluster
Gene	Cluster_1: Naive	Cluster_2: Earliest activated	Cluster_3: CD4+ CTL	Cluster_4: Proliferating	Cluster_5: Tfh	Cluster_6: Transient	Cluster_7: IL4high non-Tfh	Cluster_8: ISG+	Cluster_9: Latecomer 1	Cluster_10: Latecomer 2	Cluster_11: Latecomer 3
1500009L16Rik	0.1	0.71	0.32	2.27	0.05	2.17	0.34	0.92	2.7	0.87	1.38
1810037I17Rik	1.21	2.03	2.41	3.27	1.75	2.15	2.17	1.99	2.19	2.14	2.15
1810058I24Rik	1.26	3.35	2.49	2.03	1.58	3.66	2.03	3.16	3.79	2.72	3.42
2010111I01Rik	0.32	0.43	1.19	1.14	0.46	1.31	1.54	1.28	1.39	1.95	1.38
2310001H17Rik	0.72	0.62	0.84	0.48	1.5	0.39	0.48	0.43	0.51	0.5	0.55
2810474O19Rik	2.15	1.75	1.69	1.17	0.86	1.9	1.21	2.32	1.59	1.69	1.93
3830406C13Rik	0.4	1.09	1.17	0.79	1.01	1.23	0.95	1.45	1.38	1.13	1.07
4930523C07Rik	2.42	2.03	1.15	0.97	0.8	1.56	0.86	1.99	1.68	1.41	2.15
9930111J21Rik2	0.94	1.53	1.85	0.9	0.74	1.34	1.2	4.76	1.72	2.23	2.79
A630023P12Rik	0.58	0.54	0.61	0.1	0.93	0.19	0.6	0.5	0.33	0.44	0.57
Abcb9	0.57	0.73	1.19	0.9	1.7	1.17	1.81	0.98	1.09	1.28	0.91
Ablim1	2.92	3.72	2.92	2.15	1.83	3.86	2.68	3.68	3.71	3.89	5.12
AC149090.1	0.65	1.04	1.36	0.62	1.4	0.37	0.87	1.35	1.1	1.86	2.57
Acot7	0.27	0.72	1.11	1.01	0.82	1.01	1.06	0.65	1.02	0.85	1.31
Acsbg1	0.11	0.47	0.47	0.29	0.12	0.6	0.3	0.91	0.98	0.82	1.67
Actb	106.47	145.48	138.56	178.89	124.28	156.8	156.62	151.66	180.88	150.3	120.38
Actg1	24.28	46.97	44.19	56.95	34.55	59.84	54.02	46.15	59.94	41.97	32.73
Actn1	1.53	0.11	0.1	0.04	0.04	0.01	0.03	0.05	0.02	0.03	0.04
Adam8	0.03	0.1	0.41	0.3	0.19	0.9	0.57	0.63	0.9	0.72	0.7
Add1	0.94	1.08	0.77	0.95	0.48	1.76	0.89	0.89	1.51	1.41	2.42
Add3	2.69	2.68	1.48	1.77	0.81	2.16	1.15	2.18	2.54	2.19	2.51
Adgre5	1.99	3.22	3.11	1.47	0.55	2.38	1.17	1.68	2.28	1.18	3.27
Adk	0.66	0.84	0.44	1.26	0.53	1.43	0.97	0.92	0.95	0.88	0.77
Ahnak	1.45	6.18	5.35	3.71	2.19	6.37	5.12	6.1	6.91	5.88	8.52
AI467606	1.32	2.24	1.74	1.32	1.12	2.14	1.61	2.4	2.61	1.98	2.74
Ak2	1.07	2.33	2.46	2.9	2	2.33	2.96	2.42	2.63	2.63	2.02
Akap13	2.84	3.71	3.44	1.72	2.89	2.67	2.27	3.19	2.73	2.99	3.37
Akr1c12	0.11	0.08	0.09	0.23	0.57	0.19	0.85	0.4	0.26	0.66	0.46
Akr1c13	0.41	0.27	0.19	0.63	0.6	0.52	1.14	0.54	0.67	1.05	0.79
Akr1c18	0.14	0.19	0.17	0.25	5.22	0	1.53	1.05	0.17	0.18	0.39
Aldoa	3.34	4.5	5.13	4.97	6.58	5.65	6.15	6.83	6.28	5.66	5.54
Anapc5	0.89	0.97	0.92	1.72	0.72	0.69	0.61	0.6	0.65	0.63	0.64
Angptl2	0	0.02	0.02	0.03	0.77	0	0.08	0	0.01	0.01	0.01
Ankrd44	2.2	3.06	2.31	1.54	1.44	2.5	1.97	2.66	2.76	2.87	2.88
Anp32a	2.97	5.01	3.44	5.91	4.01	4.88	4.35	4.85	4.95	4.55	4.99
Anp32b	2.55	3.08	2.89	7.27	3.58	2.76	3.32	3.22	3.01	3.26	3.09
Anp32e	1.15	1.46	0.88	4.69	1.85	1.59	1.75	1.61	1.24	1.79	1.24
Anxa1	0	0.37	0.46	0.65	0.12	2.25	0.31	0.37	0.94	0.47	0.72
Anxa11	0.73	1.29	1.19	1.64	1.35	1.95	1.57	1.98	1.87	1.65	1.54
Anxa2	0.29	4.52	3.2	8.61	1.11	10.32	3.01	4.32	8.71	3.72	3.81
Anxa5	0.71	1.75	1.71	1.5	1.89	1.93	2.48	1.8	2.53	1.87	2.18
Anxa6	2.1	5.58	4.58	4.52	0.77	6.53	3	5.16	6.06	4.59	5.08
Ap2m1	1.16	1.88	1.89	2.42	2.65	2.32	2.75	1.86	2.46	2.15	2.04
Ap3s1	0.34	0.8	1.08	0.57	0.82	0.47	0.41	0.34	0.45	0.26	0.31
Apobec3	1.65	2.57	4.05	3.17	3.92	3.2	3.48	5.31	3.35	3.74	3.89
Aprt	1.93	3.3	3.59	5.39	4.62	5.47	8.14	4.92	6.71	6.23	6.42
Ar	0.1	1.01	0.43	0.23	0.26	0.22	0.16	0.96	0.51	0.37	0.53
Arap2	0.33	0.49	2.05	0.58	0.94	0.69	0.88	0.69	1.14	0.87	0.98
Arf1	2.11	3.33	3.69	3.99	3.56	4.31	4.08	3.52	4.06	3.8	3.77
Arf5	3.67	5.77	6.98	6.8	7.23	7.37	8.91	6.82	8.21	7.44	6.88
Arhgap15	2.51	3.29	2.49	2.09	2.26	3.34	3.38	4.4	4.06	3.43	4.23
Arhgap45	4.36	5.44	4.92	2.63	3.74	4.03	3.01	4.3	4.76	4.4	5.66
Arhgap5	0.18	0.53	0.25	0.2	1.21	0.27	0.43	0.2	0.19	0.21	0.32
Arid5b	0.62	0.79	0.74	0.31	1.44	0.4	1.03	0.53	0.55	0.47	0.5
Arl4a	0.29	0.75	0.47	1.3	0.57	2.65	1.15	1.33	1.6	1.3	1.33
Arl4c	1.72	1.52	1.73	1.52	0.36	1.79	1.66	2.77	3.21	4.05	4.2
Arl6ip1	2.74	4.85	5.17	7.38	3.93	4.91	4.66	5.87	5	4.34	4.31
Arl6ip5	2.97	3.01	5.13	2.81	3.55	3.39	3.58	4.35	4.21	5.46	5.31
Arpc3	3.99	6.47	6.73	6.6	6.91	7.68	8.52	6.92	7.73	7.06	6.51
Art2b	0.49	0.29	1.55	0.11	1.43	0.02	0.04	0.13	0.05	0.05	0.07
Asap1	0.57	0.95	1.21	0.43	1.9	0.36	0.46	0.65	0.41	0.52	0.52
Asb2	0.04	0.89	1.04	1.1	2.99	1.93	2.44	2.01	1.66	1.98	1.25
Asf1b	0.04	0.13	0.09	2.35	0.24	0.1	0.35	0.16	0.08	0.12	0.13
Ass1	1.92	4.41	3.08	3.21	1.47	2.81	2.17	2.84	4.01	2.65	3.18
Atad2	0.3	0.46	0.45	1.74	0.52	0.32	0.4	0.37	0.32	0.42	0.43
Atp1b1	1.54	0.05	0.09	0.02	0.12	0.03	0	0	0.02	0.02	0.01
Atp1b3	4.65	4.15	2.55	2.29	1.22	2.86	1.11	1.44	1.8	1.59	2.47
Atp2b1	1.46	4.07	2.31	1.63	1.27	2.49	1.52	1.95	2.43	1.23	2.57
Atp5j	3.12	4.25	4.17	6.01	4.93	4.33	5.04	3.85	4.23	4.2	3.85
Atpif1	0.72	1.67	1.36	2.72	2.02	1.57	1.63	1.05	1.64	1.09	1.21
AU020206	0.32	1.21	1.24	0.68	1.22	1.08	0.91	1.79	1.12	1.34	1.76
Auh	0.18	0.61	0.68	0.78	0.4	1.2	1.03	1.1	1.11	1.18	1.09
Aurkb	0.02	0.04	0.03	0.75	0.03	0.04	0.08	0.03	0.03	0.02	0.03
AW112010	2.27	5.04	25.83	3.75	8.09	1.3	3.44	11.52	5.69	8.54	6.27
B2m	14.11	20.15	24.37	18.91	19.21	17.61	17.56	24.35	20.38	18.56	17.97
B4galnt1	2.94	2.34	4.96	1.8	2.94	2.08	2.99	2.39	2.88	2.85	4.03
B4galt1	0.71	0.97	0.73	1.01	0.35	1.43	1.01	1.42	1.51	1.55	1.73
B630019A10Rik	0.39	0.79	0.53	0.51	0.81	0.76	1.46	1.15	1.04	0.96	1.1
Banf1	1.53	1.21	1.22	2.94	1.23	1.45	1.46	0.99	1.3	1.49	1.37
Batf	0.34	1.37	1.94	1.68	2.95	2.67	1.96	1.87	1.8	2.44	1.5
Bax	1.87	2.73	2.87	3.08	3.26	3.93	4.15	2.75	3.58	3.38	3.14
Baz1a	0.63	1.53	2.19	1.88	1.58	1.77	3.96	2.26	2.46	1.74	1.34
BC049352	0.02	0.06	0.19	0.2	0.57	0.07	1.15	0.12	0.11	0.19	0.19
Bcap31	1.37	2.39	2.95	3.32	2.52	3.59	3.73	3.04	3.56	3.25	2.99
Bcl2	4.04	1.16	0.98	0.29	1.16	0.32	0.22	0.58	0.25	1.4	0.33
Bcl2a1b	0.39	1.3	3.57	1.52	5.74	1.19	4.5	1.5	1.49	1.48	1.03
Bcl2a1d	0.13	0.88	1.31	0.83	2.53	0.66	2.55	1.14	0.62	0.75	0.52
Bcl6	0.1	0.04	0.1	0.03	0.71	0.03	0.1	0.03	0.01	0.02	0.01
Bex3	0.31	0.71	0.55	1.52	0.91	0.7	0.8	0.72	0.94	0.81	0.75
Bhlhe40	0.02	0.23	1.03	0.17	0.51	0.02	0.16	0.05	0.04	0.03	0.05
Bin2	2.41	4.2	4.9	2.84	2.34	2.8	2.5	2.34	3.23	2.64	3.1
Birc5	0	0.15	0.09	3.43	0.23	0.15	0.41	0.12	0.07	0.06	0.1
Blvrb	0.1	0.11	0.06	0.33	0.14	1	0.24	0.33	0.29	0.19	0.2
Bmp7	0.03	0.63	1.03	0.57	0.46	0.62	1.02	1.43	1.09	1.73	1.14
Bst2	0.95	1.32	1.33	1.46	1.25	1.34	1.07	8.64	1.76	1.48	1.49
Btg1	5.05	3.74	6.82	0.93	5.52	1.66	4.03	3.29	2.2	3.5	4.7
Btg2	2.01	2.98	3.41	1.17	2.1	2.77	2.41	3.53	2.59	2.94	4.66
Btla	0.26	0.67	0.18	0.19	1.61	0.07	0.13	0.07	0.04	0.05	0.06
Bzw2	1.84	1.47	0.78	1.27	2.21	1.3	0.72	0.62	0.46	0.73	0.53
Calcrl	0.18	0.29	0.25	0.55	0.49	1.17	0.91	0.75	0.98	1.56	0.98
Calm1	8.19	11.89	10.71	14.3	9.57	14.07	11.12	11.31	13.49	11.82	12.58
Calm2	2.56	3.31	4.92	4.21	3.37	3.27	3.47	3.54	3.78	4.01	4.14
Calm3	1.21	2.47	2.4	4.56	3.24	3.5	3.92	3	3.75	3.4	3.01
Calr	3.55	4.95	5.07	9.67	8	7.24	9.86	6.39	7.2	7.64	6.14
Capg	1.19	2.35	0.88	1.61	1.19	3.57	2.34	1.5	2.01	1.48	1.77
Capn2	0.22	1.3	0.79	1.16	0.22	1.59	0.67	0.87	1.36	1.1	1.21
Capza2	1.69	2.42	2.34	3.56	2.1	3.71	2.78	4.26	3.57	3.05	2.99
Carhsp1	0.06	0.73	0.35	1.12	0.26	1.59	0.63	1.08	1.57	1.09	1.67
Casp1	0	1.43	1.13	1.15	1.75	1.81	1.47	2.71	1.65	1.24	1.26
Casp3	0.06	0.69	0.65	1.34	0.75	0.77	1.4	0.72	0.78	0.42	0.44
Casp4	0.05	0.71	0.52	0.33	1.49	0.57	1.02	1.26	0.48	0.42	0.45
Cbx3	2.41	2.14	2.33	4.64	2.61	1.85	2.66	2.52	2.58	2.6	2.56
Cbx5	0.25	0.27	0.23	1.19	0.37	0.26	0.37	0.29	0.2	0.26	0.28
Ccdc28b	0.17	0.39	0.27	0.27	1.32	0.29	0.68	0.29	0.31	0.17	0.27
Ccdc50	0.13	0.6	0.44	0.51	1.23	0.38	0.68	1.23	0.62	0.49	0.49
Ccdc82	0.56	0.48	0.43	0.76	0.31	0.85	0.59	0.91	0.86	1.04	1.32
Ccdc88c	1.39	1.67	1.57	0.77	0.58	1.31	0.83	1.06	1.2	1.22	1.48
Ccl1	0.01	0.04	0.04	0.42	3.01	0.06	12.72	0.06	0.26	0.08	0.16
Ccl5	0.58	1.51	9.99	0.22	0.24	0.34	0.2	0.59	0.17	0.16	0.18
Ccna2	0	0.03	0.04	1.74	0.07	0.02	0.19	0	0.02	0.03	0.03
Ccnb1	0	0.07	0.03	1.06	0.09	0.07	0.13	0	0.07	0.02	0.05
Ccnb2	0.06	0.15	0.06	2.4	0.16	0.12	0.28	0.05	0.06	0.05	0.05
Ccnd2	4.95	3.13	2.96	3.33	4.98	4.44	7.37	8.51	6.24	7.29	6.33
Ccnd3	2.54	3.19	3.65	3.32	1.88	4.44	1.95	3.49	3.85	3.77	3.73
Ccng1	0.48	0.83	0.81	1.3	1.2	1.61	1.52	1.43	1.24	1.2	1.05
Ccr2	0.16	2.13	6.27	1.27	0.26	3.13	3.03	3.76	4.04	3.93	6.51
Ccr5	0	0.04	1.23	0.04	0.06	0.04	0.02	0	0.03	0.02	0.02
Ccr7	2.73	0.73	0.14	0.33	0.14	0.26	0.31	0.18	0.19	0.22	0.2
Cd109	0.07	0.03	0.03	0.02	0.7	0	0.06	0	0.01	0	0.01
Cd160	0.15	0.13	0.12	0.11	2.71	0.05	0.07	0.08	0.02	0.01	0.01
Cd2	3.85	7.94	8.56	5.89	10.09	7.28	11.57	7.81	9.32	7.65	9.09
Cd200	0.1	0.34	0.2	0.17	2.33	0.06	0.46	0.18	0.12	0.06	0.13
Cd200r1	0.1	0.62	0.34	0.34	0.29	0.5	0.85	0.45	0.77	0.54	0.6
Cd247	1.36	0.8	0.91	0.58	1.57	0.59	0.9	0.44	0.75	0.61	0.6
Cd27	2.3	0.61	2.17	0.29	1.84	0.24	0.6	0.4	0.3	0.34	0.52
Cd28	1.85	3.47	4.9	1.57	3.71	1.68	2.03	2.34	2.09	1.88	1.9
Cd3e	6.34	7.34	10.81	6.14	10.73	6.81	9.64	8.4	8.89	7.87	8
Cd3g	12.31	15.57	17.57	12.77	22.93	15.5	23.42	14.92	17.65	15.57	15
Cd44	0.21	1.16	1.14	0.56	1.25	0.88	0.71	0.78	1.05	0.79	1.14
Cd47	5.09	6.01	7.08	9.26	3.84	11.67	8.47	12.76	11.21	10.36	11.41
Cd48	1.79	3.88	4.32	4.21	2.17	3.74	2.95	3.39	4.77	3.32	3.78
Cd5	3.72	6.97	7.51	7.47	7.92	8.03	8.62	7.42	9.06	7.2	7.77
Cd52	34.29	38.83	48.01	35.84	56.31	34.05	35.22	30.34	35.07	30.03	26.11
Cd53	4.43	6.77	8.24	7.77	9.17	11.21	13.56	12.68	11.25	12.84	10.3
Cd6	1.57	3.77	4.56	4.01	4.59	3.92	4.68	4.19	4.55	4.1	3.99
Cd7	0.34	1.91	0.73	1.36	0.61	5.25	1.37	2.17	1.52	1.85	2.21
Cd74	0.48	0.7	0.7	1.6	2.95	1.08	4.96	0.99	1.41	1.02	0.81
Cd81	0.46	0.72	0.65	1.17	3.23	0.92	1.02	0.38	0.71	0.19	0.18
Cd82	1	3.99	5.4	4.01	8.35	5.96	7.97	4.64	5.64	5.46	5.73
Cd83	0.05	0.06	0	0.07	0.76	0.09	0.11	0.06	0.02	0.11	0.04
Cd84	1.21	2.12	2.11	0.85	1.83	1.21	1.55	1.21	1.45	1.48	1.47
Cd9	0.94	0.36	0.63	0.12	0.65	0.18	0.15	0.17	0.05	0.1	0.13
Cdc20	0.03	0.08	0.07	1.42	0.08	0.04	0.15	0.03	0.02	0.04	0.04
Cdc25b	0.31	2.6	1.5	2.66	0.4	3.11	0.95	2.26	3.27	2.33	4.14
Cdc42	5.99	11.37	11.73	12.12	7.53	11.94	10.52	11.15	13.7	11.03	11.87
Cdc42ep3	0.21	0.7	0.83	0.58	0.5	0.75	0.42	0.93	0.98	0.63	1.15
Cdc45	0.02	0.03	0.08	0.69	0.09	0.02	0.09	0.14	0.03	0.02	0.03
Cdca3	0.05	0.06	0.05	1.12	0.06	0.04	0.14	0.04	0.03	0.03	0.03
Cdca7	0.18	0.17	0.07	1.07	0.22	0.19	0.3	0.07	0.16	0.22	0.16
Cdca8	0.1	0.05	0.08	1.83	0.25	0.06	0.29	0.04	0.05	0.04	0.05
Cdk1	0.02	0.09	0.11	1.98	0.17	0.08	0.29	0.09	0.09	0.13	0.12
Cdk4	0.86	1	1.03	2.34	1.4	0.96	1.17	0.81	1.02	1.13	1
Cdk6	0.28	1.03	0.71	1.44	0.67	1.12	1.01	1.4	0.97	1.2	0.68
Cdkn2d	0.91	1.41	1.23	1.41	0.6	1.4	0.99	1.05	1.7	1.35	1.85
Cdkn3	0.09	0.06	0.03	0.74	0.07	0.05	0.07	0.03	0.02	0.01	0.02
Cenpa	0.48	0.52	0.58	3.83	0.54	0.34	0.71	0.37	0.35	0.37	0.51
Cenpe	0	0.04	0.06	1.15	0.06	0.06	0.12	0	0.02	0.02	0.03
Cenpf	0.01	0.06	0.04	1.28	0.05	0.03	0.12	0.03	0.03	0.03	0.05
Cenpm	0.02	0.04	0.07	0.67	0.13	0.08	0.08	0.04	0.06	0.02	0.01
Cenpw	0.05	0.18	0.17	0.95	0.13	0.19	0.17	0.23	0.17	0.11	0.17
Chaf1b	0.16	0.22	0.21	0.94	0.16	0.19	0.22	0.16	0.18	0.23	0.24
Chd7	1.15	0.47	0.46	0.46	0.15	0.54	0.58	0.73	0.48	0.45	0.55
Chmp4b	1.6	1.59	2.05	1.62	1.92	1.73	2.59	3.38	2.09	2.15	2.07
Chn2	0.21	0.74	0.27	0.57	0.66	0.7	1.31	0.91	1.22	0.97	1.13
Cib1	0.53	1.23	1.15	1.34	1.13	1.53	1.37	1.24	1.31	1.32	1.13
Cish	0.13	0.98	1.05	1.04	0.43	2.12	1.91	1.86	1.44	3.28	1.33
Cit	0.02	0.04	0.04	0.69	0.05	0.03	0.08	0.01	0.02	0.04	0.05
Ckb	1.12	0.23	0.52	0.14	1.28	0.12	1.03	0.1	0.05	0.15	0.09
Cks1b	0.41	0.28	0.14	2.5	0.34	0.27	0.35	0.14	0.19	0.13	0.15
Cks2	0.31	0.51	0.31	3.06	0.63	0.44	0.84	0.27	0.38	0.34	0.32
Cldnd1	0.16	1.08	1.68	0.75	0.65	0.54	0.62	0.62	0.63	0.41	0.57
Clec2d	2.54	3.19	4.54	1.77	3.48	3.09	3.03	3.57	3.52	3.84	3.89
Clic1	5.27	10.01	9.36	14.49	8.97	12.82	11.17	11	12.41	10.27	10.95
Clspn	0.07	0.08	0.05	1.2	0.14	0.06	0.12	0.08	0.11	0.11	0.15
Cmah	1.09	0.47	0.36	0.36	0.06	0.44	0.12	0.04	0.22	0.19	0.34
Cmpk2	0	0.13	0.09	0.15	0.03	0.11	0.02	1.34	0.18	0.08	0.13
Cmtm7	0.75	1.65	1.76	3.97	0.65	3.1	1.91	1.93	2.59	1.93	1.84
Cnih4	0.53	0.74	0.62	2.42	0.88	1.66	1.54	0.93	1.45	1.39	1.31
Cnp	1.9	2.02	2.02	1.56	1.11	1.73	1.19	3.07	1.82	2.37	1.88
Cops9	1.48	2.06	1.92	2.87	2.12	3.03	3.13	3.13	2.8	3.92	2.61
Coro1b	0.65	1.57	1.44	1.38	1.8	1.73	1.78	1.25	1.78	1.43	1.39
Coro2a	0.95	0.15	0.1	0.07	0.08	0.03	0.02	0.09	0.03	0.02	0.03
Cotl1	6.19	7.22	6.86	6.97	8.15	7.88	7.08	5.87	6.94	5.27	4.35
Cox5a	4.42	4.86	4.32	6.31	4.53	4.4	4.26	4.04	4.47	4.02	3.41
Cox5b	3.06	4.24	3.99	5.75	4.35	4.22	4.23	4	3.93	3.81	3.35
Cox7a2l	4.99	3.62	3.94	2.41	3.43	3.73	2.89	2.78	3.44	2.93	3.06
Crip1	13.2	41.08	27.05	36.96	5.38	58.62	18.63	34.46	48.7	30.93	49.96
Crlf2	0.67	1.5	1.8	2.11	2.18	2.51	3.71	2.94	2.92	2.81	3.02
Crybg1	0.29	0.6	0.52	0.65	0.16	0.85	0.58	0.77	0.99	0.87	1.02
Csf1	0.01	0.09	0.84	1.01	1.99	1.17	7.25	2.44	2.73	2.95	3.85
Csk	1.9	3.84	2.56	2.57	3.16	2.68	2.32	3.1	3.26	3.09	2.62
Csnk2b	1.55	2.34	2.74	2.85	2.61	2.67	3.67	2.23	2.57	2.18	2.11
Csrp1	0.22	0.42	0.41	1.32	0.52	0.57	0.54	0.44	0.65	0.51	0.5
Cst3	0.85	1.57	1.54	1.94	1.7	2.12	1.87	2.13	2.26	1.88	1.99
Cst7	0.57	1.45	2.73	2.44	5.44	2.27	5.03	2.14	2.78	2.72	1.9
Cstb	0.76	0.94	0.99	0.76	1.57	0.95	1.08	0.42	0.94	0.78	0.75
Ctla2a	0.43	0.27	1.8	0.59	0.16	1.81	0.36	0.28	0.38	0.35	0.28
Ctsa	0.61	1.33	1.9	1.4	1.32	2.25	1.83	2.21	2.59	2.18	2.14
Ctsb	1.05	1.49	2.56	1.52	3.84	1.71	2.63	1.62	1.74	1.43	1.46
Ctsc	0.37	1.05	0.75	1.23	0.76	1.33	2.07	1.56	1.76	1.37	1.31
Ctsd	1.79	2.32	7.18	2.4	2.39	4.11	4.31	3.66	4.13	3.85	4.74
Ctsw	0.72	0.37	3.36	0.26	1.58	0.18	1.11	0.46	0.36	0.42	0.34
Cxcr3	0.08	0.63	2.21	0.35	0.39	0.05	0.03	0.08	0.03	0.06	0.04
Cxcr5	0	0.03	0.2	0.03	1.1	0	0.01	0	0	0	0.01
Cxcr6	0.22	2.62	4.89	0.74	1.54	0.58	0.88	1.25	0.93	0.66	1.26
Cyb5a	1.26	1.58	1.3	2.07	1.69	3.01	2.19	1.81	2.33	2	1.92
Cyfip1	0.03	0.38	0.34	0.29	0.95	0.47	0.48	0.4	0.52	0.43	0.49
Cysltr1	0.06	0.7	0.24	2.12	0.12	4.07	1.45	4.08	3.35	5.75	3.56
Cyth4	0.87	0.81	0.95	0.59	0.47	1.05	0.7	0.98	1.32	1.06	1.46
Cytip	5.49	5.95	4.09	3	2.77	3.73	4.85	4.62	4.67	3.59	3.92
D030056L22Rik	0.13	0.42	0.62	0.82	0.56	0.95	0.96	0.7	0.53	1.62	0.54
Dapl1	9.87	0.09	0.09	0.03	0.03	0	0.02	0.02	0.03	0.03	0.03
Daxx	0.44	0.46	0.57	0.37	0.35	0.33	0.38	2.36	0.37	0.44	0.46
Dbi	0.94	1.97	1.9	3.76	2.8	1.87	2.42	1.96	2.02	1.85	1.64
Dcp1b	0.17	0.1	2.68	0.11	0.13	0.09	0.08	0.04	0.11	0.12	0.12
Dctpp1	0.51	0.47	0.55	2	0.6	0.75	1.07	0.7	0.71	0.72	0.72
Ddit4	1.04	2.48	0.75	0.76	1.06	1.11	0.63	0.68	1.03	0.53	0.78
Ddx24	1.48	1.73	1.76	1.55	2.26	1.74	2.22	4.04	2.14	2.24	2.35
Ddx39	0.98	1.01	1	2.34	0.99	1.21	1.28	1.15	1.1	1.09	1
Ddx58	0.6	0.52	0.71	0.31	0.47	0.39	0.39	1.66	0.49	0.5	0.54
Ddx60	0.13	0.13	0.18	0.04	0.2	0.05	0.12	0.83	0.1	0.11	0.11
Degs1	0.58	1.32	1.36	1.58	0.95	1.82	1.34	1.61	1.97	1.66	1.63
Dek	1.17	1.52	1.65	4.7	1.59	1.32	1.44	1.74	1.36	1.53	1.51
Dennd2d	0.85	0.55	0.55	0.18	0.95	0.23	0.28	0.22	0.21	0.21	0.21
Dgka	3.25	2.83	2.3	1.38	1.4	2.14	1.66	2.62	2.17	1.91	2.74
Dgkz	0.76	0.92	0.72	0.51	1.15	0.55	0.65	0.26	0.52	0.44	0.51
Dhfr	0.06	0.05	0.02	0.94	0.18	0.06	0.12	0.04	0.04	0.05	0.05
Dhx58	0.12	0.09	0.17	0.05	0.16	0.09	0.11	0.92	0.12	0.11	0.1
Diaph3	0	0.09	0.01	0.65	0.1	0.1	0.16	0.13	0.12	0.16	0.11
Dkc1	1.05	0.45	0.23	0.8	0.53	0.48	0.46	0.25	0.34	0.57	0.42
Dlgap5	0.08	0.07	0.02	0.7	0.11	0.03	0.1	0.04	0.08	0.09	0.06
Dnajb11	0.78	1.23	1.25	2.42	1.26	1.6	1.74	1.49	1.54	1.54	1.23
Dnajc15	2.03	1.44	1.86	1.65	0.74	2.01	1.7	0.9	1.63	1.38	1.45
Dnajc9	0.34	0.58	0.63	1.78	0.72	0.32	0.63	0.72	0.5	0.63	0.69
Dnase1l3	0	0.05	2.2	0.22	0.5	0.33	0.32	0.17	0.09	0.35	0.15
Dnmt1	0.36	0.51	0.62	1.9	0.57	0.48	0.64	0.55	0.48	0.51	0.54
Dock2	2.36	4.25	3.5	1.6	1.63	2.23	1.57	2.68	2.21	1.92	2.38
Dok2	1.04	2.58	2.89	4.9	1.21	6.36	5.53	5.9	7.33	7.49	5.93
Dpy30	0.56	0.72	0.93	1.59	0.91	0.79	0.82	0.93	0.9	0.89	0.89
Dtx3l	0.47	0.39	0.48	0.38	0.51	0.6	0.34	1.86	0.54	0.67	0.55
Dtymk	0.91	0.56	0.48	1.66	0.92	0.63	0.87	0.51	0.58	0.67	0.64
Dusp10	0.33	0.66	0.89	0.83	0.77	0.96	0.7	1.11	0.98	2.21	0.92
Dusp2	0.77	0.2	0.32	0.14	0.39	0.07	0.34	0.07	0.09	0.08	0.1
Dut	0.5	1.26	1.37	5.27	1.4	0.96	1.64	1.28	0.96	1.04	0.94
Dynll1	4.37	6.73	5.73	7.86	6.31	7.4	7.8	5.87	7.17	5.81	5.95
E2f2	0.34	0.57	0.42	0.93	0.11	0.48	0.19	0.21	0.61	0.3	0.7
Ech1	0.58	1.58	2.12	1.45	2.05	1.83	1.82	1.7	2.17	1.96	1.86
Eea1	0.06	0.68	0.73	0.54	3.54	0.38	1.03	0.3	0.42	0.34	0.43
Eef1b2	18.29	11.63	10.43	11.18	12.62	11.18	12.16	9.47	9.68	10.9	10.06
Efhd2	0.27	0.64	1.88	0.82	1.49	0.54	1.04	0.75	0.97	1.02	0.99
Egr1	0.51	0.81	0.99	0.63	1.7	0.98	2.4	0.74	1.03	0.8	1.63
Egr2	0.03	0.17	0.17	0.08	0.55	0.17	0.8	0.08	0.1	0.06	0.13
Egr3	0.2	0.27	0.19	0.31	0.22	0.5	1.81	0.22	0.47	0.22	0.48
Ehbp1l1	0.22	1.08	0.85	0.88	0.48	1.21	0.61	0.48	1.03	0.67	0.89
Ehd3	0.71	1.3	1.47	0.71	0.85	0.85	1.13	1.92	1.55	1.7	1.86
Eif2ak2	0.2	0.34	0.26	0.23	0.31	0.24	0.21	1.51	0.22	0.24	0.19
Eif4a1	6.09	5.5	4.13	8.55	6.19	6.24	8.14	4.62	5.85	6.45	5.47
Elf1	1.98	2.31	2.84	2.34	1.8	3.29	2.35	3.8	3.31	4.94	3.72
Emb	2.77	4.67	1.7	2.1	1.55	3.23	1.76	3.11	2.37	2.1	3.01
Emp3	4.63	7.88	5.17	8.18	0.73	9.7	4.56	6.47	10.21	7.96	10.86
Eno1	4.08	4.41	4.04	5.54	2.94	4.46	4.85	3.64	4.37	4.31	3.72
Entpd1	0.04	0.08	0.86	0.67	0.2	0.71	1.13	1.33	1.1	2.5	1.63
Eomes	0.07	0.05	2.18	0.12	0.35	0.04	0.25	0.06	0.04	0.13	0.06
Epas1	0.04	0.29	1.15	1.13	0.53	1.58	1.15	1.53	1.59	2.42	1.34
Ephx1	0.09	0.09	0.11	0.07	0.69	0.01	0.35	0.04	0.04	0.02	0.03
Epsti1	2.9	2.16	2.26	1.54	1.29	2.12	1.44	4.88	1.86	1.53	1.44
Esyt1	1.37	2.84	1.88	3.09	0.34	3.89	2.06	2.56	3.61	2.87	3.46
Ets1	4.56	7.25	7.28	3.76	4.61	4.89	4.86	5.33	5.72	5.74	8.03
Evl	2.38	1.77	2.3	1.22	3.39	2.03	2.6	3.49	1.92	2.46	2.3
Exosc8	0.83	0.99	1.01	2.17	0.95	1.19	0.95	1.39	1.11	1.26	1.25
Ezh2	0.29	0.54	0.44	2.04	0.58	0.65	0.8	0.87	0.62	0.56	0.44
F2r	0.18	0.35	1.21	1.75	1	1.91	4.01	1.99	1.53	3.35	0.74
F2rl1	0.8	0.14	0.3	0.05	0.08	0.07	0.15	0.12	0.14	0.14	0.31
F2rl2	0.02	0.07	0.17	0.25	0.14	0.3	0.62	0.66	0.31	0.76	0.16
Faah	1.07	2.58	1.07	1.06	1.22	1.5	1.17	2	1.7	1.45	1.95
Fabp5	0.3	0.6	0.29	1.97	0.52	0.55	0.57	0.62	1.04	1.37	0.88
Fam102a	0.77	1.25	1.5	0.92	0.96	1.29	1.67	2.31	1.78	2.08	1.72
Fam105a	1.15	0.68	0.94	1.35	0.34	2.13	1.25	1.33	1.5	2.01	1.31
Fam107b	1.22	2.54	1.96	1.88	1.1	1.91	1.14	1.39	1.89	1.56	2.38
Fam169b	0.76	0.2	0.34	0.05	0.14	0.06	0.06	0.04	0.08	0.08	0.1
Fam189b	1.23	0.34	1.02	0.27	0.51	0.3	0.27	0.54	0.34	0.51	0.53
Fam213a	0.21	0.38	0.44	0.8	0.24	0.82	0.63	0.69	1.36	1.32	1.11
Fam46a	0.24	0.51	0.34	0.79	0.16	2.02	0.71	2.02	1.78	1.65	3.25
Fam46c	0.3	0.24	0.87	0.17	0.39	0.11	0.37	0.14	0.1	0.17	0.21
Fau	60.93	47.35	51.98	32.84	46.52	42.9	44.96	45.13	47.69	47.55	50.22
Fbl	2.67	1.34	0.93	1.8	1.56	1.46	1.62	1.29	1.1	1.73	1.36
Fbln1	0.03	0.1	0.03	0.24	0.13	0.24	0.84	0.51	0.37	0.26	0.42
Fbxo17	0.02	0.18	0.35	0.39	0.2	0.59	0.4	0.65	0.64	1.29	0.93
Fbxo5	0.16	0.09	0.1	1.23	0.11	0.07	0.12	0.03	0.05	0.08	0.11
Fchsd2	0.63	0.82	0.63	0.37	0.61	0.5	0.35	1.26	0.54	0.75	0.67
Fdx1	0.52	0.73	0.9	1.4	1.14	1.68	2.13	1.19	1.83	0.87	1.37
Fen1	0.31	0.19	0.23	1.46	0.37	0.13	0.29	0.16	0.14	0.18	0.18
Fignl1	0.02	0.04	0.05	0.68	0.13	0.04	0.1	0.02	0.04	0.04	0.02
Fkbp1a	2.93	4.75	4.48	4.51	5.95	4.97	7.18	5.39	6.44	5.26	5.55
Fkbp2	0.3	0.58	0.38	1.89	0.69	0.86	0.83	0.59	0.77	0.7	0.57
Fli1	0.67	1.64	1.14	1.29	0.49	1.83	1	1.56	1.63	1.6	1.71
Flna	1.31	3.02	1.81	2.52	0.99	2.82	1.37	2.25	2.48	1.94	2.3
Fos	0.41	0.87	0.55	0.51	0.41	1.07	0.55	0.6	0.69	0.83	1.59
Fosb	0.21	0.51	0.15	0.27	0.09	0.3	0.32	0.71	0.43	0.72	1.19
Foxp1	3.45	0.93	0.97	0.9	1.44	1.39	1.3	1.1	0.87	1.47	1.44
Fut7	0	0.79	0.05	0.79	0.17	1.29	0.6	0.82	1.01	0.71	1.07
Fxyd5	9.29	11.7	12.09	9.97	11.26	16.64	17.43	16.08	19.32	15.66	20.21
Fyb	3.98	7.17	6.37	4.68	7.95	6.53	4.66	6.37	6.07	5.78	6.87
Gabarapl2	1.67	3.42	3.68	2.7	3.32	3.86	3.99	4.43	3.85	4.01	4.45
Gapdh	9.17	13.64	16.29	21.56	22.1	12.74	17.89	12.85	14.66	13.03	11.79
Gata3	0.63	5.07	4.08	6.33	3.72	9.48	8.68	9.91	10.45	9.65	11.17
Gatsl3	0.17	0.57	0.56	0.75	0.31	1.14	0.76	0.89	1.23	1.09	1.17
Gbp2	0.36	0.3	0.56	0.21	1	0.25	0.26	2.47	0.31	0.26	0.26
Gbp4	0.66	0.6	0.83	0.45	0.64	0.59	0.61	2.97	0.7	0.78	0.67
Gbp7	0.55	0.55	1.19	0.47	0.54	0.54	0.43	3.89	0.58	0.72	0.62
Gbp9	0.29	0.35	0.42	0.17	0.47	0.27	0.26	1.84	0.33	0.35	0.32
Gcg	0.02	0.02	0.84	0.02	0.06	0	0.01	0	0	0	0.01
Gcnt1	0	0.38	0.07	0.32	0.1	1.04	0.33	0.28	0.33	0.44	0.31
Gdpd3	0.72	0.61	1.67	0.32	1.39	0.2	0.59	0.62	0.51	0.57	0.79
Gimap1	3.49	4.2	5.61	2.61	4.9	3.88	3.83	4.08	4.04	4.34	4.91
Gimap3	4.79	2.8	5.02	0.9	3.36	1.54	1.32	1.91	1.69	1.58	2.45
Gimap4	5.18	4.7	9.69	2.15	4.96	2.77	2.5	3.51	3.26	2.81	3.63
Gimap5	1.99	0.83	2.15	0.59	2.19	0.79	1.34	0.98	1.04	1	1.24
Gimap6	4.09	1.91	5.34	0.8	2.85	1.01	1.05	0.95	1.36	1.49	2.22
Gimap7	0.57	0.41	2.32	0.35	0.4	0.54	0.31	0.56	0.81	0.63	0.72
Gins2	0.03	0.06	0.04	0.7	0.16	0.06	0.14	0.03	0.03	0.05	0.03
Glipr1	0.51	1.29	1.28	1.26	1.16	1.32	1.73	1.28	2.29	1.57	1.55
Glipr2	0.84	2.59	2.87	2.23	0.31	3.34	0.94	2.95	4	3.49	3.2
Glmp	0.55	1.39	1.59	1.2	1.31	1.54	1.88	1.13	1.53	1.46	1.45
Glrx	0.11	0.72	0.75	1.36	0.66	1.14	0.75	1.64	1.14	1.34	0.82
Gm12840	0.23	0.35	0.88	0.26	1	0.21	0.81	0.94	0.89	0.56	0.57
Gm14718	0.08	0.15	0.08	0.06	1.03	0.01	0.08	0.07	0.02	0.01	0.03
Gm26740	1.79	1.43	2.18	0.18	0.43	0.06	0.05	0.25	0.11	0.07	0.1
Gm2682	2.32	0.8	1.65	0.1	0.08	0.12	0.07	0.29	0.04	0.25	0.27
Gm2a	0.84	1.85	1.04	1.96	0.77	3.8	2.14	2.74	3.28	2.7	3.16
Gm42418	6.91	6.55	3.67	3.48	4.19	7.83	3.58	4.52	3.26	3.01	2.72
Gm8369	1.78	0.6	1.91	0.15	1.03	0.02	0.14	0.49	0.2	0.21	0.41
Gmfg	4.22	7.63	6.38	5.93	3.81	6.79	5.06	7.09	7.23	6.78	7.15
Gmnn	0.25	0.24	0.38	2.21	0.37	0.27	0.36	0.2	0.27	0.27	0.26
Gna15	0.11	1.79	1.26	1.12	0.28	1.84	0.9	1.57	1.79	1.19	1.72
Gng2	0.68	1.58	2.06	1.09	2.53	1.29	1.19	1.07	1.26	1.09	1.15
Gpm6b	0	0.08	0.23	0.07	1.99	0.04	0.34	0.25	0.19	0.17	0.2
Gpr171	0.16	0.35	0.75	0.98	0.59	0.96	1.93	1.89	1.73	1.59	1.4
Gpr174	0.3	0.3	1.19	0.34	0.62	0.37	0.76	0.35	0.4	0.44	0.42
Gpr183	0.8	1.88	1.61	2.27	2.49	4.72	3.33	3.47	3.27	3.84	5.11
Gpr68	0.05	0.64	0.6	0.52	0.53	0.73	0.95	1.07	1.24	0.96	1.47
Gprin3	0.03	0.87	0.93	0.44	0.54	0.83	0.49	0.72	0.68	0.85	1.19
Gpx1	2.92	2.65	1.28	1.51	1.61	1.48	1.16	1.13	1.26	1.12	1.09
Gramd3	0.92	0.53	1.17	0.17	0.3	0.18	0.07	0.29	0.12	0.1	0.17
Grap	1.23	2.23	2.14	1.96	1.45	3.1	2.08	2.61	2.95	3.13	3.15
Grap2	1.81	1.19	0.52	0.65	0.48	0.71	0.31	0.83	0.63	0.7	0.91
Gstp1	0.52	1.09	1.1	1.51	1.15	2.19	1.43	1.22	1.24	1.23	1.09
Gstp3	1.16	1.46	1.55	1.14	2.43	1.44	1.22	0.83	1.46	1.09	0.98
Gtf2i	1.06	0.93	1.31	0.47	0.93	0.5	0.59	0.36	0.42	0.38	0.53
Gzma	0.02	0.12	2.4	0.24	0.05	0.31	0.08	0.31	0.22	0.19	0.12
Gzmb	0.09	0.09	2.48	1.49	0.06	0.72	2.27	0.85	1.7	2.04	0.89
Gzmk	0	0.01	2.55	0.06	0.02	0	0	0	0.01	0	0
H2afv	1.26	2.05	2.02	5.03	2.42	1.67	1.96	1.54	1.75	1.43	1.54
H2afx	0.49	0.59	0.51	3.02	0.71	0.42	0.89	0.53	0.41	0.57	0.53
H2afz	4.21	6.39	9.12	27.42	11	6.07	8.98	5.8	5.78	5.35	6.34
H2-D1	16.45	31.05	42.41	28.39	25.76	30.66	29.32	41.5	38.27	37.12	41.08
H2-DMa	0.14	0.17	0.25	0.25	0.84	0.12	1.08	0.13	0.41	0.31	0.29
H2-K1	22.7	40.56	56.64	29.86	40.63	31.13	33.2	48.37	39.92	41.15	42.92
H2-Q4	1.18	1.67	2.39	1.06	1.96	0.83	1.09	2.55	1.09	1.4	1.43
H2-Q6	0.19	1.04	1.82	0.54	0.76	0.32	0.46	1.46	0.87	0.86	1.05
H2-Q7	1.58	4.13	9.25	3.49	4.16	1.81	3.44	6.12	5.41	5.49	5.45
H2-T22	1.56	2.07	2.97	1.84	2.4	1.38	1.93	4.76	2.21	1.94	1.96
H2-T23	2.09	3.43	3.8	2.85	3.78	3.09	3.39	5.72	4.01	2.99	3.58
H3f3b	12.79	15.95	19.22	15.14	15.12	12.17	16.5	18.39	17.41	18.85	20.84
Hat1	0.21	0.41	0.48	1.53	0.68	0.36	0.5	0.46	0.34	0.47	0.37
Haus4	0.11	0.24	0.24	1.05	0.26	0.18	0.26	0.23	0.23	0.2	0.32
Hcst	4.51	6.43	9.48	3.88	4.98	6.51	6.66	7.78	8.23	8.66	9.64
Hdc	0	0.03	0.04	0.32	0.82	0.03	6.46	0.89	0.79	0.4	0.37
Hells	0.05	0.21	0.13	1.38	0.24	0.19	0.21	0.11	0.14	0.18	0.17
Helz2	0.22	0.25	0.25	0.13	0.15	0.18	0.12	0.89	0.18	0.17	0.17
Herc6	0.19	0.46	0.46	0.45	0.45	0.33	0.33	3.12	0.38	0.36	0.46
Hif1a	0.58	1.13	1.58	1.23	3.37	1.05	1.34	1.15	0.97	1.05	0.89
Hint1	3.52	5.84	4.72	9.13	4.89	5.68	5.79	4.31	4.97	4.54	5.4
Hist1h1b	0.03	0.08	0.01	2.46	0.12	0.09	0.28	0.13	0.06	0.07	0.08
Hist1h2ae	0.14	0.12	0.11	2.15	0.2	0.14	0.35	0.07	0.05	0.07	0.09
Hist1h2ap	0.11	0.22	0.15	7.36	0.51	0.23	1.09	0.16	0.06	0.09	0.1
Hivep3	0.52	0.15	0.14	0.31	0.93	0.14	1.39	0.04	0.17	0.16	0.15
Hmgb1	4.71	5.81	5.45	12.9	7.08	5.31	6.23	5.58	6.47	6.65	7.36
Hmgb2	2.78	8.84	8.32	42.07	6.13	7.5	7.44	5.94	7.65	5.75	7.15
Hmgb3	0.21	0.22	0.19	1.35	0.34	0.22	0.31	0.15	0.25	0.23	0.27
Hmgn1	1.68	1.29	0.73	2.41	2.02	1.09	1.41	0.8	0.82	0.73	0.69
Hmgn2	1.06	0.9	1.01	4.86	1.37	0.85	1.56	0.55	0.65	0.65	0.66
Hmgn5	0.18	0.5	0.31	1.13	0.37	0.61	0.58	0.94	0.54	0.61	0.66
Hmmr	0	0.05	0.02	0.95	0.03	0.02	0.13	0.03	0.02	0.02	0.02
Hnrnpa1	3.04	2.33	1.98	3.87	3.18	2.66	2.83	2.11	2.46	2.4	1.93
Hnrnpa2b1	5.13	6.71	6.4	10.02	7.21	6.97	7.81	6.99	6.87	6.81	6.4
Hnrnpa3	3.75	5.79	5.25	9.47	5.6	5.48	5.97	4.67	5.19	4.91	4.54
Hnrnpab	1.7	1.54	1.4	3.61	1.63	1.48	1.92	1.34	1.45	1.75	1.69
Hnrnpl	1.46	2.38	2.54	2.6	2.07	2.56	3.07	2.25	2.83	3.17	3.15
Hnrnpu	4.59	4.21	3.68	6	3.7	3.82	4.28	3.08	3.53	4.06	3.94
Hopx	0.13	0.22	0.92	0.13	0.11	0.2	0.17	0.16	0.16	0.18	0.19
Hp1bp3	1.55	1.15	0.85	1.87	0.98	1.29	1.2	0.68	1.32	1.3	1.38
Hpcal1	0.64	1.05	0.97	0.52	1.75	0.61	0.85	0.44	0.72	0.61	0.65
Hpf1	0.61	0.67	0.66	1.93	0.81	0.64	0.78	0.58	0.66	0.61	0.58
Hsp90aa1	3.76	3.22	2.8	7.43	3.67	3.78	4	2.92	2.9	3.19	2.89
Hsp90ab1	18.07	16.74	13.97	22.82	22.2	17.26	23.98	16.71	15.44	17.95	16.03
Hsp90b1	1.52	2.88	2.98	7.45	2.67	4.15	5.2	3.71	4.42	4.75	3.95
Hspa5	2.51	4.01	3.83	7.75	8.19	5.35	8.46	6.99	4.81	5.47	4
Hspa8	18.09	20.7	17.79	29.94	18.43	21.71	25	19.78	17.36	16.54	15.53
Hspd1	2.32	1.5	1.34	2.69	1.64	1.58	1.86	1.17	1.29	1.45	1.16
Icos	0.52	2.97	2.52	2.8	4.07	4.14	3.19	3.4	2.37	2.74	1.65
Id2	0.85	8.76	16.39	8.62	4.76	9.77	15.01	14.72	15.02	15.31	18.2
Id3	2.87	3.05	0.82	1.48	1.26	0.69	1.72	1.74	2.13	1.44	3.26
Ier2	2.31	3.01	2.33	1.93	1.89	2.9	3.3	3.05	2.89	2.74	4.4
Ier3	0.04	0.2	0.74	0.33	0.49	0.54	1.55	0.65	1.11	0.88	1.76
Ifi203	2.38	3	4.22	1.07	2.36	1.16	1.48	10.4	1.98	1.71	1.93
Ifi204	0	0.15	0.32	0.86	0.5	1.57	0.67	4.82	0.78	0.7	0.53
Ifi206	0.6	0.42	0.82	0.26	0.28	0.37	0.22	2.39	0.59	0.58	0.69
Ifi209	0.96	0.9	1.25	0.78	0.58	1.36	0.81	5.06	1.41	1.28	1.45
Ifi211	0	0.03	0.1	0.11	0.33	0.03	0.1	0.69	0.02	0.02	0.01
Ifi213	0.38	0.15	0.4	0.11	0.15	0.2	0.1	1.97	0.24	0.32	0.38
Ifi214	0.18	0.07	0.35	0.11	0.13	0.12	0.1	1.35	0.26	0.27	0.31
Ifi27	0.9	1.21	2.59	1.08	3.2	0.88	1.72	0.8	0.98	1.54	1.29
Ifi27l2a	5.49	17.1	15.41	16.25	46.04	15.29	62.6	63.1	33.5	27.6	27.35
Ifi27l2b	0	0	0.04	0.26	0.06	0.32	0.77	0.65	0.38	1.1	0.63
Ifi35	0.74	0.85	0.94	0.62	0.92	0.7	0.68	3.34	0.84	0.84	0.84
Ifi47	1.66	1.63	2.58	1.02	2.52	1.2	1.2	8.76	1.17	1.79	1.13
Ifih1	0.05	0.21	0.66	0.19	0.81	0.15	0.31	1.87	0.18	0.15	0.17
Ifit1	0.07	0.2	0.25	0.13	0.37	0.09	0.06	6.14	0.14	0.11	0.12
Ifit1bl1	0.19	0.05	0.25	0.04	0.01	0.03	0.02	0.79	0.04	0.09	0.17
Ifit3	0	0.04	0.06	0.05	0.06	0	0.01	1.83	0.01	0.02	0.02
Ifit3b	0	0.01	0	0.01	0.01	0	0	0.69	0	0	0.01
Ifitm2	0.16	0.83	0.52	1.87	2.06	2.35	3.42	1.57	1.94	1.47	1.74
Ifng	0	0.03	0.79	0.01	0.05	0.02	0.01	0	0.01	0	0
Ifngr1	0.99	1.1	2.38	0.48	0.17	0.64	0.31	0.72	0.47	0.41	0.69
Ifngr2	0.31	0.43	0.02	0.45	0.14	1.15	0.46	0.56	0.98	1.26	1.08
Ift20	0.53	1.18	1.58	1.15	1.38	1.53	1.76	1.19	1.53	1.38	1.59
Igfbp4	8.42	0.42	0.04	0.59	0.04	0.77	0.25	0.41	0.65	0.87	0.36
Ighm	2.47	0.48	0.4	0.23	0.66	0.39	0.2	0.37	0.41	0.49	0.53
Igtp	0.32	0.58	0.86	0.44	0.81	0.55	0.49	3.66	0.62	0.55	0.53
Ikbkb	1.85	1.16	1.34	0.93	0.74	1.72	1.01	1.23	1.51	1.5	2.22
Ikzf2	0.36	1.08	1.83	0.45	2.02	0.5	0.26	0.62	0.25	0.25	0.37
Il10ra	0.12	0.13	0.84	0.29	0.5	0.42	1.09	0.87	0.51	0.74	0.51
Il12rb1	0.09	0.3	0.27	0.59	0.19	0.92	0.62	0.66	0.72	0.64	0.4
Il18r1	0.37	1.38	0.73	0.26	0.04	0.13	0.04	0.26	0.03	0.05	0.1
Il1r2	0	0.05	0.04	0.14	0.92	0.04	0.1	0.1	0.06	0.22	0.05
Il1rl1	0	0.43	0.09	0.22	0.03	0.16	0.23	1	0.5	1.46	1.13
Il21	0	0.03	0.02	0.01	0.72	0	0.06	0	0	0.01	0.01
Il27ra	1.69	1.83	2.57	1.36	1.59	1.81	2.31	2.47	2.39	2.76	3.07
Il2rb	0.21	1.3	2.25	1.45	1.6	1.29	1.79	1.7	1.29	1.27	0.94
Il2rg	3.41	3.93	4.85	3.84	4.03	4.82	7.32	6.3	5.86	5.95	6.66
Il4	0.04	0.58	0.05	0.45	4.12	0.62	3.83	0.56	0.44	0.42	0.36
Il4ra	1.09	0.47	0.29	0.85	0.41	1.35	0.38	1.09	0.82	1.74	0.83
Il6ra	1.87	0.86	0.14	0.25	0.62	0.39	0.37	0.32	0.28	0.33	0.43
Il7r	4.05	3.88	1.81	1.17	1.18	2.99	3.8	4.08	3.2	4.18	5.68
Il9r	0	0.71	0.13	0.2	0.29	0.04	0.03	0.19	0.08	0.01	0.07
Immt	1.01	1.13	0.92	2.31	1.01	2.76	1.53	2.35	1.94	4.15	2.34
Impdh2	1.38	0.49	0.4	1.42	0.7	0.4	0.56	0.48	0.41	0.61	0.45
Incenp	0.03	0.32	0.21	1.19	0.3	0.21	0.4	0.14	0.26	0.24	0.27
Inpp4b	2.2	2.61	2.04	2.55	2.31	3.5	3.19	4.36	3.65	6.08	4.36
Ipcef1	0.66	0.3	0.67	0.11	1.1	0.05	0.69	0.15	0.17	0.13	0.2
Iqgap2	0.85	1.41	1.12	2.02	0.3	2.49	1.65	1.74	1.91	2.01	2.27
Irf7	0.3	0.66	0.66	0.34	0.62	0.5	0.4	4.77	0.67	0.59	0.64
Irf9	0.5	0.71	0.62	0.34	0.83	0.57	0.45	1.46	0.65	0.75	0.61
Irgm1	0.23	0.72	0.65	0.64	0.89	0.5	0.4	4.21	0.54	0.56	0.48
Isg15	0.46	0.58	0.66	0.71	1.52	0.55	0.82	14.17	0.62	0.35	0.33
Isg20	0.15	0.33	0.45	0.43	0.98	0.49	0.65	3.94	0.48	0.42	0.34
Itga4	1.3	2.39	4.23	0.87	0.22	1.09	0.4	1.52	1.9	0.73	1.71
Itgae	0.02	0.3	0	0.5	0.17	1.46	0.9	0.71	0.62	1.07	1.4
Itgal	0.99	2.31	2.85	1.47	3.59	1.66	2.19	2.04	1.77	1.55	1.56
Itgb1	0.54	15.69	9.79	16.76	6.95	20.58	17.35	22.1	25.62	21.19	22
Itgb2	1.77	2.5	4.06	1.54	2.73	1.49	1.42	1.25	1.61	1.39	1.22
Itgb7	4.3	9.54	4.13	8.96	1.64	14.07	4.96	10.9	13.41	9.89	12.37
Itk	2.02	1.63	1.44	0.81	2.3	1.55	1.72	1.91	1.25	1.5	1.44
Itm2a	1.43	0.27	0.45	0.18	0.44	0.37	0.29	0.21	0.26	0.2	0.23
Itm2b	8.28	12.17	13.86	9.88	12.81	12.73	10.82	18.27	15.79	13.23	14.6
Itm2c	0.91	1.85	3.07	1.42	4.97	1.81	4.58	3.13	2.14	2.75	2.68
Izumo1r	1.32	2.04	5.66	1.61	11.67	1	5.42	1.63	1.62	0.98	0.84
Jak2	0.35	0.62	0.68	0.42	1.63	0.63	1.21	0.82	0.62	0.84	0.74
Jarid2	0.72	0.63	0.82	0.24	1.18	0.4	0.96	0.58	0.59	0.48	0.48
Junb	3.4	4.71	3.96	2.63	4.72	4.75	5.51	5.1	4.34	5.33	7.3
Jund	2.33	1.65	1.99	1.68	2.65	1.36	3.02	2.2	2.45	2.98	3.25
Kcnn4	1.37	3.16	2.04	2.39	2.18	3.21	2.78	2.65	3.4	2.67	3.7
Kdm2b	0.41	0.32	0.42	0.34	1.67	0.18	0.87	0.16	0.25	0.16	0.25
Keap1	0.52	0.84	0.7	0.73	0.67	0.79	0.75	1.74	1	0.84	0.91
Kif11	0	0.04	0.08	0.98	0.04	0.06	0.16	0.05	0.05	0.04	0.04
Kif15	0.04	0.04	0.01	0.74	0.81	0.06	0.44	0	0.03	0.04	0.03
Kif1b	0.74	0.25	0.18	0.11	0.12	0.09	0.05	0.06	0.12	0.08	0.14
Kif20b	0.1	0.11	0.1	0.8	0.14	0.07	0.15	0.06	0.07	0.11	0.13
Kif22	0.02	0.13	0.06	0.77	0.05	0.03	0.1	0.02	0.06	0.03	0.04
Kif23	0.05	0.33	0.07	1.22	0.12	1.31	0.37	0.8	0.63	1.15	0.3
Klf13	2.22	1.06	1.17	0.57	0.68	0.89	0.65	0.74	0.81	0.69	0.99
Klf2	3.07	3.15	1.97	1.79	0.2	1.51	0.78	2.71	3.1	2.69	4.29
Klf3	1.29	1.57	1.37	0.56	0.63	0.9	0.35	0.57	0.6	0.76	1.15
Klf6	0.68	1.72	1.41	1.04	0.68	1.92	1.14	2.12	1.94	1.6	3.04
Klhl6	1.16	1.46	1.01	0.86	0.46	1.46	0.69	1.08	1.52	0.97	1.6
Klk8	1.85	2.94	2.58	3.01	1.6	5.7	4.14	4.3	5.22	5.52	5.38
Klrd1	0.45	0.17	1.08	0.07	0.06	0.13	0.08	0.07	0.06	0.04	0.04
Klrg1	0	0.33	2.28	0.49	0.09	0.65	0.25	0.27	0.62	0.24	0.32
Klrk1	0	0.08	0.93	0.04	0.02	0.16	0.01	0.06	0.04	0.04	0.12
Knl1	0.03	0.01	0.02	0.79	0.06	0.02	0.1	0	0.01	0.01	0.02
Knstrn	0.07	0.08	0.06	0.78	0.12	0.07	0.13	0	0.03	0.06	0.09
Krt80	0	0.14	0.01	0.21	0.02	0.67	0.07	0.19	0.22	0.27	0.23
Krtcap2	1.48	2.04	3.21	4.41	2.5	3.24	3.64	3.27	3.49	3.84	3.44
L1cam	0	0.31	0.41	0.34	0.04	0.45	0.25	0.43	0.73	0.5	0.86
Lag3	0.05	0	0.63	0.13	1.54	0.01	1.69	0.1	0.11	0.09	0.1
Lamtor4	0.68	1.17	2.06	1.23	1.82	1.37	1.32	1.26	1.27	1.38	1.15
Laptm5	5.38	12.55	12.92	10.3	11.97	15.54	18.38	15.18	18.14	16.18	17.47
Lat	5	5.8	7.24	6.35	5.95	6	9.46	5.69	7.53	7.36	7.31
Lax1	0.14	0.49	1.35	0.41	1.35	0.35	1.16	0.56	0.48	0.4	0.33
Lbh	1.09	1.45	1.6	0.83	2.48	1.15	1.91	1.13	1.31	1.13	0.87
Lbr	0.88	1.7	1.19	2.79	0.86	1.48	1	1.05	1.63	1.22	1.7
Lck	5.39	5.67	8.28	3.82	8.09	4.36	6.96	4.13	5.21	5	5.22
Lcp2	1.59	2.56	2.43	1.79	3.76	2.32	3.61	1.61	2.54	2.23	2.16
Ldha	7.6	10.75	8.39	13.5	7.76	12.13	12.52	10.08	11.04	10.29	9.13
Lef1	3.24	1.66	0.84	0.54	1.17	0.62	0.39	0.41	0.39	0.42	0.71
Leprot	0.33	0.61	0.59	0.88	0.59	1.24	0.87	0.97	1.34	1.16	1.33
Lgals1	3.39	20.47	13.78	36.29	5.5	44.66	21.45	22.74	38.25	22	26.39
Lgals3	0.22	1.82	5.27	4.32	0.73	6.62	2.77	2.87	5.53	4.73	5.15
Lgals3bp	0.24	0.83	0.63	0.65	0.6	0.82	0.61	3.09	1.12	0.88	0.87
Lgals7	0.51	0.99	2.6	12.92	10.64	12.21	39.12	10.69	18.76	15.91	14.62
Lgals9	0.76	0.73	0.61	0.69	0.57	0.71	0.43	1.79	0.74	0.53	0.62
Lig1	0.17	0.2	0.25	1.99	0.63	0.15	0.36	0.17	0.16	0.18	0.19
Limd2	10.39	6.69	8.16	4	9.45	3.7	7.14	4.27	3.87	4.79	4.36
Litaf	0.11	0.25	0.69	0.41	1.22	0.16	1.13	0.38	0.45	0.3	0.27
Lmnb1	0.32	0.37	0.34	2.29	0.45	0.23	0.46	0.42	0.28	0.33	0.32
Lockd	0.07	0.4	0.19	1	0.39	0.23	0.43	0.32	0.32	0.3	0.48
Lpcat4	0.18	0.28	1.52	0.27	0.29	0.33	0.55	0.47	0.54	0.52	0.67
Lpxn	0.28	1.31	1.1	1.5	2.11	1.64	1.78	1.96	1.45	1.39	1.21
Lrp10	0.87	1.71	1.7	1.43	2.24	1.51	2	1.38	1.8	1.53	1.49
Lrrc8c	0.33	0.88	0.77	0.68	0.13	0.73	0.63	0.57	0.94	0.76	0.8
Lsm2	0.56	0.79	0.94	1.93	0.97	0.78	0.92	0.99	0.8	0.89	0.82
Lsm3	0.73	0.7	0.94	1.6	1.01	0.55	0.81	0.62	0.66	0.81	0.77
Lsm5	1	1.27	1.18	2.79	1.39	1.16	1.27	0.65	1.11	1.21	1.22
Lsp1	4.19	10.88	9.61	7.05	2.93	10.17	5.15	9.8	10.98	8.02	10.82
Ltb	10.47	6.01	6.82	1.73	6.36	2.8	3.9	4.99	3.8	4.45	6.96
Lxn	0.07	0.91	0.55	0.67	0.87	1.56	1.52	1.22	1.6	1.34	1.29
Ly6a	2.14	9.48	13.88	15.65	11	18.91	13.72	31.26	16.67	18.1	17.73
Ly6c1	1.9	0.01	0.02	0.02	0.01	0	0.01	0	0.02	0.01	0.02
Ly6e	5.44	7.62	11.96	10.16	9.78	10.61	10.56	13.92	10.11	10.9	11.35
Ly6g5b	0.05	0.13	0.06	0.42	0.17	0.39	1.11	0.25	0.45	0.59	0.36
Lztfl1	0.38	0.41	1.15	0.1	1.03	0.16	0.27	0.27	0.51	0.3	0.58
Macf1	2.5	1.94	1.4	0.95	1.11	1.29	1.03	1.35	1.26	1.22	1.46
Mad2l1	0.05	0.12	0.17	0.93	0.1	0.12	0.18	0.12	0.11	0.11	0.15
Maf	0.25	2.24	4.73	2.92	5.03	4.25	5.95	6.18	5.22	5.99	5.81
Malat1	134.49	131.53	152.07	57.13	171.35	98.73	123.98	135.75	120.61	153.18	180.55
Malt1	0.7	0.82	1.03	0.36	1.5	0.61	1	0.75	0.89	0.81	0.95
Manf	1.24	2.2	1.78	4.06	2.67	2.8	2.98	2.42	2.7	2.44	2.15
Map2k3	0.33	0.86	0.7	1.02	1.54	1.22	1.74	0.77	1.06	0.79	0.73
Mapre2	0.22	0.92	0.83	0.84	0.99	1.09	0.66	0.88	1.09	1	0.91
Marcksl1	0.13	0.1	0.2	0.52	2.67	0.16	1.52	0.05	0.06	0.08	0.07
Mbd2	0.41	0.69	0.59	0.63	0.26	0.97	0.71	0.85	1.03	1.02	1.3
Mboat1	0.1	0.42	0.44	0.76	0.47	0.83	0.63	0.6	0.73	0.89	0.74
Mcm2	0.39	0.27	0.31	1.99	0.42	0.24	0.5	0.23	0.23	0.36	0.26
Mcm3	0.51	0.44	0.47	3.87	0.69	0.37	0.8	0.5	0.41	0.57	0.44
Mcm4	0.33	0.38	0.39	1.74	0.44	0.22	0.46	0.47	0.29	0.4	0.37
Mcm5	0.18	0.27	0.23	2.95	0.5	0.22	0.45	0.27	0.15	0.25	0.19
Mcm6	0.5	0.63	1.26	3.6	1.12	0.62	1.18	0.82	0.7	0.75	0.73
Mcm7	0.33	0.26	0.3	2.54	0.44	0.21	0.41	0.19	0.21	0.21	0.3
Mdfic	0.06	0.23	0.43	0.33	0.98	0.37	0.8	0.72	0.5	0.87	0.49
Metrnl	0	0.1	0.39	0.17	0.07	0.31	0.22	0.58	0.46	0.76	0.28
Mgst2	0.8	0.16	0.23	0.03	0.15	0.08	0.04	0.03	0.02	0.03	0.03
Mia2	0.76	0.96	0.72	1.43	1.05	1.66	0.8	1.43	1.54	2.29	1.37
Mif4gd	0.51	1.78	1.85	1.54	0.97	1.6	1.14	1.51	1.64	1.36	1.57
Mitd1	0.81	0.78	0.92	0.68	0.77	0.72	0.7	2.01	0.65	0.7	0.69
Mki67	0.13	0.26	0.35	4.6	0.3	0.27	0.64	0.28	0.28	0.25	0.24
Mndal	2.56	2.64	3.88	1.44	2.73	1.65	1.94	8.94	2.27	1.8	1.91
Mns1	0.11	0.37	0.26	1.26	0.2	1.14	0.5	0.39	0.95	0.43	0.55
Mrpl18	1.29	1.51	1.55	2.77	1.44	1.59	1.52	1.08	1.39	1.39	1.37
Mrpl52	1.83	2.48	3.09	2.77	3.78	2.16	3.05	2.71	2.99	2.99	2.7
Mrps6	0.28	0.28	0.44	0.47	1.31	0.35	0.79	0.19	0.27	0.33	0.27
Ms4a4b	17.93	12.23	26.57	5.11	4.68	7.78	3.48	25.79	7.25	10.11	11.88
Ms4a4c	1.69	0.24	1.53	0.06	0.57	0.09	0.08	0.26	0.06	0.06	0.08
Ms4a6b	8.31	5.2	9.98	2.03	2.87	1.64	1.49	7.81	2.71	2.43	3.41
mt-Nd5	4.95	3.72	3.23	2.54	3.48	3.31	2.78	2.98	2.9	3.55	3.35
Mx1	0	0.08	0.15	0.08	0.04	0.13	0.05	0.86	0.11	0.09	0.08
Mxd4	0.58	0.97	1.25	0.21	1.23	0.8	0.83	0.65	0.74	0.58	0.75
Myadm	0	0.46	0.09	0.69	0.05	1.47	0.39	0.53	0.98	0.6	0.97
Myl6	12.19	22.91	20.06	22.28	18.31	26.46	26.68	24.98	28.73	22.69	21.68
Myo1f	0.02	0.58	1.15	0.3	0.18	0.14	0.1	0.32	0.33	0.15	0.25
Myo1g	1.05	2.5	1.49	1.54	0.78	1.78	0.99	0.93	2.02	1.11	1.67
Naa10	1.08	1.24	1.57	1.58	2.06	1.51	3.35	1.13	1.73	1.51	1.48
Nab2	0.5	0.53	0.48	0.39	0.65	0.63	1.31	0.5	0.78	0.43	0.61
Nampt	0.16	0.18	0.2	0.25	0.25	0.19	0.19	0.95	0.22	0.19	0.18
Nap1l1	1.06	1.55	1.38	4.02	1.83	1.47	1.79	1.43	1.47	1.4	1.28
Nasp	0.8	0.66	0.55	2.48	0.83	0.61	0.88	0.46	0.5	0.61	0.62
Nav2	0.06	1.82	0.53	0.52	3.21	0.29	0.82	0.7	0.43	0.32	0.42
Nck2	0.14	0.26	0.45	0.39	0.28	0.61	0.97	0.81	0.86	0.76	0.84
Ncl	7.68	3.97	3.43	7.1	4.04	4.14	5.21	3.47	3.15	4.37	3.98
Ncoa7	0.29	0.98	0.49	0.56	1.16	0.93	0.81	1.87	0.63	0.94	0.64
Ndfip1	0.6	1.39	1.81	1.72	1.97	2.17	3.12	1.95	2.1	2.35	2.01
Ndrg1	0.07	0.17	0.11	0.4	0.05	0.95	0.4	0.4	0.71	0.36	0.45
Neat1	0.89	1.47	1.19	1.01	1.09	1.55	1.35	1.64	1.58	1.24	2.44
Nebl	0.52	1.45	0.15	0.52	0.14	0.5	0.08	0.74	0.84	0.41	0.4
Nek7	0.51	0.95	1.6	0.91	1.55	0.94	1.16	1.17	1.02	1.03	0.88
Nfatc1	0.24	0.75	1.21	0.69	2.48	0.83	2.58	0.85	1.16	0.87	0.94
Nfatc3	1.21	1.29	1.71	0.87	0.72	1.26	0.86	1.32	1.47	1.34	2.04
Nfic	0.24	0.66	0.6	0.59	0.28	0.67	0.53	0.75	0.95	0.83	1.13
Nfil3	0.01	0.11	0.25	0.31	0.23	0.58	0.76	0.38	0.68	0.91	0.63
Nfkbia	2.3	2.02	1.27	0.67	2.36	0.97	1.81	1.17	0.94	0.91	1.28
Nfkbiz	0.21	0.38	0.42	0.18	1.18	0.13	0.49	0.11	0.11	0.08	0.09
Nkg7	0.25	0.94	12.07	0.72	0.41	1.4	0.95	0.41	0.72	0.28	0.48
Nmi	0.77	0.93	1.08	0.9	0.97	0.88	0.92	2.24	0.96	0.91	0.85
Nop56	1.13	0.7	0.69	1.81	0.77	1	0.89	0.99	0.73	1.53	0.97
Nop58	1.35	0.84	0.85	1.92	1.06	0.96	1.24	0.76	0.8	1.17	0.87
Npc2	5.14	2.7	3.52	1.74	1.99	2.81	2.4	2.72	2.83	2.93	2.91
Npm1	13.4	8.03	7.32	11.79	10.18	7.59	8.71	6.86	6.9	7.6	6.92
Npm3	1.9	1.11	1.23	1.5	1.15	0.96	0.94	0.54	0.96	1.07	1.06
Nptn	0.74	1.07	1.69	1.59	1.16	1.62	1.6	1.32	1.56	2.05	1.44
Nr3c1	0.52	0.89	1.46	0.65	1.53	0.5	0.87	1.05	0.72	0.61	0.75
Nrgn	0.01	0.16	0.23	0.47	6.8	0.02	2.51	0.09	0.19	0.06	0.18
Nrip1	1.35	1.18	0.71	0.68	1.65	0.95	0.82	1.23	0.66	1.88	1.04
Nrm	0.2	0.24	0.15	1.21	0.07	0.33	0.2	0.14	0.25	0.19	0.28
Nrp1	0.1	1.85	0.99	1.4	1.51	2.07	1.95	2.26	2.32	1.95	2.7
Nrros	0.44	0.62	0.55	0.81	0.23	1.06	0.7	0.88	1.09	1.11	1.04
Nsd2	0.13	0.49	0.53	1.17	0.57	0.39	0.53	0.27	0.44	0.4	0.38
Nsg2	0.98	0.68	0.22	0.15	0.96	0.12	0.1	0.08	0.06	0.1	0.09
Nucb1	0.49	1.08	1.43	1.5	1.22	1.81	1.76	1.31	1.69	1.48	1.42
Nucks1	1.12	1	1.24	3.37	1.31	1.02	1.52	1.07	0.97	1.41	1.39
Nusap1	0.04	0.03	0.08	1.12	0.1	0.07	0.18	0.06	0.04	0.03	0.03
Oas3	0.13	0.37	0.41	0.36	0.3	0.63	0.51	2.31	0.82	0.49	0.69
Oasl2	0	0.05	0.1	0.02	0.17	0.04	0.06	1.25	0.04	0.04	0.03
Odc1	0.35	0.27	1.02	0.42	2.07	0.17	0.34	0.21	0.18	0.25	0.19
Ogfr	0.59	0.79	0.85	0.69	0.7	0.79	0.78	1.76	0.7	0.63	0.62
Ogt	2.12	2.52	3.02	1.04	1.89	1.97	1.65	1.87	2.15	1.97	2.15
Orai1	0.28	0.48	1.13	0.45	1.52	0.38	1.63	0.92	0.61	0.49	0.59
Orc6	0.15	0.19	0.22	1.31	0.27	0.21	0.33	0.3	0.25	0.24	0.19
Ost4	1.65	2.18	2.96	2.43	2.93	2.4	3.05	2.67	3.07	3.45	3.33
Ostc	1.62	2.35	2.67	3.44	2.85	3.04	3.54	2.61	3.43	2.82	2.56
Ostf1	2.29	2.01	3.2	2.16	1.6	2.94	3.02	2.81	3.37	3.1	3.27
Oxct1	0.73	0.67	0.67	1.72	0.87	1.4	1.24	1.6	1.36	2.11	1.51
P4hb	0.59	0.78	0.39	1.47	0.84	1.38	1.28	0.77	1.07	0.91	0.89
Pa2g4	1.6	0.89	0.9	2.44	1.13	0.88	1.16	1.01	0.86	1.26	0.93
Pacsin1	0.49	0.03	0.13	0.08	0.7	0.01	0.34	0.07	0.07	0.13	0.12
Pag1	1.16	1.21	0.48	0.8	0.25	1.38	0.65	1	1.3	1.06	1.65
Paip2	2.11	2.18	2.33	1.33	2.93	1.65	2.14	1.87	1.86	1.85	1.95
Parp14	0.5	0.59	0.88	0.31	0.68	0.61	0.47	3.37	0.59	0.63	0.65
Parp9	0.43	0.64	0.68	0.52	0.8	0.7	0.63	2.99	0.72	0.81	0.66
Pclaf	0.19	0.22	0.18	5.92	0.41	0.15	0.57	0.06	0.08	0.06	0.08
Pcmt1	0.8	1.58	1.25	2.8	1.4	2.24	2.43	2.64	2.62	2.17	2.57
Pcna	0.52	0.48	0.39	2.36	0.71	0.49	0.73	0.24	0.5	0.54	0.53
Pdcd1	0.07	0.57	1.02	0.37	4.43	0.15	1.24	0.27	0.25	0.13	0.15
Pdcd1lg2	0.01	0.17	0.39	0.24	0.92	0.52	0.99	0.31	0.31	0.37	0.25
Pdcd4	3.77	3.82	4.62	1.45	2.97	2.46	2.6	3.51	3.52	4.21	4.03
Pde3b	0.81	0.11	0.11	0.04	0.19	0.02	0.01	0	0.01	0.01	0.01
Pdia3	2.21	4.36	3.52	6.07	4.88	4.5	4.85	4.45	4.62	4.64	4.02
Pdia4	0.5	1.02	0.98	1.5	1.28	1.31	1.72	1.31	1.32	1.59	1.23
Pdia6	0.91	1.3	1.16	3.42	2.32	2.03	2.89	1.24	1.75	1.88	1.39
Pdlim1	1.25	1.29	0.15	0.75	0.35	0.72	0.18	0.63	0.55	0.31	0.38
Pdlim4	1.4	1.9	0.13	1.69	0.13	3.21	0.56	1.57	2.07	2.41	2.64
Pdzk1	0	0.02	0.02	0.09	0.05	0.11	0.05	0.32	0.11	0.52	0.71
Pecam1	1.69	0.76	0.38	0.43	0.72	0.56	0.44	1.05	0.44	0.37	0.4
Peli1	2.57	1.64	2.89	0.9	1.64	1.18	1.44	1.81	1.38	2.34	2.04
Penk	0	0	0.32	0.11	0.81	0.06	0.53	0.09	0.06	0.21	0.03
Pfdn5	5.03	6.37	7.26	4.12	8.27	5.7	6.17	5.16	5.54	5.82	5.82
Pfkp	0.66	1.43	1.66	1.33	1.44	1.67	1.05	1.75	1.77	1.59	1.95
Pgam1	1.14	1.39	1.39	2.24	2.59	1.62	1.99	1.16	1.69	1.53	1.23
Pglyrp1	0.45	1.79	4.72	1.31	1.56	2	2.35	2.22	2.8	1.53	2.1
Phf11b	0.62	1.11	0.9	1.23	1.07	1.33	0.93	5.84	1.89	0.99	1.22
Phf11c	0.2	0.16	0.11	0.16	0.04	0.16	0.03	1.07	0.22	0.11	0.12
Phgdh	0.7	1.1	0.54	3.79	1.51	1.81	3.45	2.31	1.78	1.98	1.45
Pigx	0.72	1.11	0.98	1.41	1.37	1.47	1.99	1.1	1.47	1.3	1.18
Pik3ip1	1.01	0.15	0.18	0.04	0.17	0.08	0.03	0.09	0.05	0.08	0.15
Pim1	1.13	1	1.5	1.02	0.36	1.23	0.85	1.46	1.39	1.92	1.73
Pim3	0.16	0.18	0.22	0.43	0.17	0.7	0.54	0.71	0.65	1.06	0.59
Pkm	4.11	5.47	5.94	8.06	7.97	6.19	6.31	5.93	5.71	5.34	4.68
Pkp3	0.8	3.36	2.89	3.05	3.42	3.51	5.1	3.45	4.52	3.52	3.74
Pla2g16	0.75	2.49	2.2	2.18	1.9	4.07	1.71	4.07	3.62	3.23	3.72
Pld3	0.4	0.53	0.93	0.61	0.91	0.95	1.68	0.95	1.26	1.04	1.04
Plec	0.99	1.98	0.95	1.3	0.59	2.15	1.25	1.15	2.3	1.31	2.5
Plekhb2	0.17	0.84	0.57	0.6	0.63	1.06	0.66	0.73	0.95	0.81	0.84
Plgrkt	0.77	1.24	1.47	1.35	2	1.46	1.56	1.98	1.34	1.07	1.21
Plp2	0.28	0.44	0.26	1.24	0.44	0.74	0.65	0.63	0.93	0.55	0.77
Plscr1	0.02	0.66	0.72	0.96	0.99	1.12	1.37	2.02	1.56	1.71	1.32
Pltp	0	0.13	0.19	1.03	0.1	1.24	1.24	1.24	1.44	2.17	2.65
Pml	0.07	0.3	0.31	0.24	0.22	0.24	0.15	1.15	0.18	0.19	0.2
Pmm2	0.79	1.4	1.16	1.14	0.84	1.85	1.41	1.6	1.97	1.97	2.2
Pnp	0.15	0.77	1.1	1.05	0.97	0.68	0.86	0.92	0.86	0.75	0.77
Podnl1	0.35	1.55	2.57	1.35	1.58	2.15	2.55	1.89	3.32	2.8	3.24
Pou2f2	0.59	0.97	1.42	0.55	2.27	0.69	1.06	0.62	0.78	0.6	1.21
Ppa1	0.62	0.4	0.35	1.07	0.73	0.52	0.65	1.44	0.42	0.57	0.32
Ppia	27.29	24.84	25.35	43.85	26.38	25.83	28.78	26.08	26.28	28.13	27.25
Ppil1	0.38	0.77	0.64	1.65	0.72	0.94	0.86	0.73	0.89	0.77	0.75
Ppp1ca	5.44	9.34	8.39	10.18	7.33	9.93	10.16	7.55	10.13	8.12	7.85
Ppp1cc	1.68	2.35	3.01	3.45	2.83	2.64	3.87	2.94	2.95	3.04	2.75
Ppp1r11	0.67	1.38	1.51	1.4	1.61	1.51	1.97	1.48	1.87	1.71	1.81
Ppp1r12a	1.23	2.25	2.77	1.1	1.36	1.23	1.41	1.37	1.31	1.26	1.37
Ppp1r18	1.93	3.47	4.38	2.55	2.77	3.35	3.93	3.52	4.15	3.85	4.11
Ppp1r9b	0.34	0.68	0.94	0.78	0.41	1.2	0.82	1.21	1.41	1.83	1.69
Ppp4c	1.53	2.56	2.84	3.22	2.36	2.49	2.98	3.04	2.94	2.79	2.63
Prc1	0	0.2	0.29	0.97	0.04	0.12	0.18	0.22	0.17	0.09	0.17
Prdx1	2.91	5.05	4.55	8.52	5.67	7.39	6.43	5.3	6.92	6.53	5.48
Prdx4	0.15	0.47	0.13	1.51	0.38	0.52	0.32	0.51	0.4	0.29	0.31
Prim1	0.07	0.18	0.12	1.27	0.21	0.09	0.2	0.05	0.08	0.1	0.13
Prkar1a	2.31	3.72	4.13	4.9	5.01	4.71	5.94	4.53	5.1	4.75	4.42
Prkca	0.52	0.68	0.98	0.51	2.6	0.49	1.19	0.46	0.48	0.51	0.53
Prkcq	2.01	2.5	2.83	1.51	1.57	2.67	2.1	3.45	2.81	2.91	3.51
Pros1	0	0.05	0.09	0.14	0.08	0.22	0.33	0.37	0.25	0.75	0.4
Prr13	1.28	5.84	4.47	2.84	3	4.69	3.13	4.35	5.56	4.82	5.35
Psen2	0.85	1.13	1.34	1.27	1.95	1.42	2.85	1.54	2.42	1.67	1.49
Psmb10	1.73	1.91	2.71	2.01	2.15	2.14	2.06	4.98	2.15	2.19	1.93
Psmb8	6.41	8.85	9.58	10.08	9.85	8.69	8.51	14.44	10.01	9.79	9.06
Psmb9	2.33	2.83	3.9	3.49	3.96	2.14	2.32	4.78	2.6	2.51	2.37
Psme1	4.25	4.95	5.65	4.08	5.89	4.48	4.35	7.36	4.51	4.35	4.04
Ptger4	0.22	1.29	1.61	1.34	1.59	1.4	3.32	1.7	2.21	1.8	1.37
Ptgir	0.02	0.47	0.31	0.49	0.32	0.76	0.77	0.83	1.03	0.8	1.15
Ptk2b	0.4	1.05	1.37	0.89	1.53	1.2	1.52	1.09	1.25	1.33	1.21
Ptma	21.34	15.21	13.1	57.68	17.36	17.93	24.34	17.72	16.39	20.9	19.54
Ptms	0.25	0.19	0.36	0.32	1.04	0.2	0.86	0.13	0.29	0.18	0.21
Ptpn1	1.73	2.31	2.19	1.4	3.22	1.73	2.24	1.72	1.76	1.69	1.74
Ptpn11	0.3	0.43	0.8	0.4	1.37	0.37	0.43	0.25	0.34	0.31	0.39
Ptpn13	0.07	0.8	0.38	1.35	0.96	1.93	2.3	2.1	1.71	1.84	1.6
Ptpn18	7.03	7.03	9.68	5.39	6.05	8.35	6.33	8.57	7.56	8.83	7.84
Ptpn22	0.83	1.12	2.21	0.67	2.5	0.5	1.17	0.87	0.94	0.79	0.94
Ptpn6	2.49	1.92	1.75	1.71	2.5	1.72	3.64	1.92	2.96	1.91	1.75
Ptpn7	1.02	2.71	2.62	3.14	2.69	3.64	4.28	3.17	3.51	3.07	3.15
Ptprc	11.33	11.78	15.16	7.6	15.33	9.99	12.35	11.21	10.46	10.55	10.7
Ptprcap	6.91	10.98	11.14	9.88	12.8	11.86	15.59	10.59	13.73	10.48	9.56
Pttg1	0.43	1.28	1.26	0.73	0.69	0.8	0.69	2.33	1.1	0.89	1.21
Pycard	2.5	4.5	2.52	3.45	2.11	3.17	1.72	2.74	3.03	1.9	2.17
Qpct	0.4	0.47	0.08	0.54	0.12	0.54	0.66	0.82	0.68	0.65	0.67
Rab11a	0.76	1.2	1.1	1.31	1.8	1.97	1.99	1.69	1.92	1.65	1.71
Rab19	0.15	0.81	0.94	0.77	0.76	1.3	0.86	1.45	1.21	1.37	1.12
Rab4a	0.09	0.34	0.39	0.52	0.21	1.08	0.8	0.85	1.07	0.92	1.21
Rabac1	1.78	2.53	2.9	1.35	1.9	2.66	2.44	3.3	3.28	3.53	4.44
Rabgap1l	0.62	0.62	0.78	0.44	1.1	0.37	0.56	1.13	0.72	0.97	1.31
Rac2	11.46	18.21	20.62	15.27	17.38	17.73	17.86	15.01	17.31	15.85	15.3
Racgap1	0.35	0.5	0.34	1.48	0.2	0.24	0.25	0.19	0.23	0.12	0.22
Rad21	0.52	0.72	0.79	1.52	0.52	0.65	0.75	0.57	0.66	0.7	0.72
Rad51	0.03	0.02	0.02	0.96	0.11	0.02	0.12	0	0.02	0.02	0.02
Ramp1	1.66	0.54	0.31	0.34	3.58	0.05	1.15	0.18	0.19	0.17	0.12
Ran	3.78	3.92	3.71	11.77	5.56	4.55	5.79	3.56	4.08	4.57	3.88
Ranbp1	2.33	1.75	1.68	4.78	2.25	1.85	2.55	1.49	1.76	2.26	1.84
Rap1a	2.43	4.63	4.21	4.8	5.53	5.57	5.85	4.48	5.38	4.19	3.96
Rap1b	2.65	3.75	6.87	5.32	3.07	5.28	6.42	7.24	8.41	9.94	8.61
Rapgef6	2.97	1.77	1.74	1.13	1.77	1.49	1.78	2.11	1.5	2.27	2.01
Rasa3	0.91	1.43	0.96	0.6	0.1	1.01	0.41	0.68	1.15	0.84	1.46
Rasgrp2	2.49	2.87	2.46	1.95	0.12	2.08	0.74	2.09	2.51	1.66	3.31
Rassf5	1.61	2.16	2.27	1.95	2.73	2.69	3.49	2.89	2.93	3.32	2.84
Rbbp4	1.81	1.74	2.11	3.07	2.09	1.46	1.89	1.85	1.74	1.76	1.9
Rbbp7	1	1.74	0.96	3.05	2.04	1.4	1.63	1.25	1.49	1.3	1.16
Rbfa	0.48	0.74	0.51	0.84	0.59	1.61	0.98	0.91	1.01	1.13	1.05
Rbm3	11.81	12.14	8.09	16.99	10.7	11.97	9.99	7.19	7.99	7.16	6.7
Rbms1	1.4	1.2	1.47	1.18	0.37	1.34	0.87	0.95	1.66	1.22	1.54
Rbmxl1	0.79	0.62	0.39	1.3	0.94	0.67	0.78	0.64	0.63	0.68	0.56
Rbpj	0.14	0.46	0.95	1.04	1.06	1.2	2.26	1.6	1.75	1.91	1.53
Rcsd1	2.48	2.68	1.64	2.24	0.71	3.41	1.37	2.1	2.66	2.46	2.4
Reep5	1.41	3.71	3.76	4.38	2.01	4.08	3.19	4.05	4.62	3.29	4.1
Rel	0.43	0.41	0.39	0.33	1.03	0.34	0.7	0.17	0.27	0.28	0.26
Rexo2	2.92	3.31	1.17	2.47	1.73	2.37	1.93	1.7	2.21	1.91	1.66
Rfc2	0.59	0.62	0.75	1.65	0.9	0.6	0.72	0.61	0.57	0.72	0.72
Rfc3	0.11	0.16	0.16	0.95	0.25	0.08	0.19	0.19	0.15	0.16	0.16
Rfc4	0.17	0.1	0.11	1.08	0.29	0.05	0.19	0.05	0.08	0.11	0.09
Rfc5	0.15	0.15	0.21	1.01	0.44	0.16	0.45	0.14	0.16	0.21	0.22
Rflnb	1.23	0.7	0.29	0.25	0.71	0.32	0.23	0.19	0.27	0.54	0.47
Rftn1	0.58	0.87	0.5	0.87	0.33	1.04	0.9	1.22	1.28	0.98	0.98
Rgcc	0.95	1.57	0.3	1.09	1.26	0.72	0.73	0.46	0.31	0.27	0.45
Rgs1	0.15	1.92	5.01	2.16	2.66	3.75	2.54	4.87	3.87	7.87	2.32
Rgs10	2.61	0.54	0.21	0.31	4.53	0.06	1.91	0.43	0.14	0.24	0.18
Rgs16	0	0.01	0.26	0.02	0.91	0.01	0.31	0	0	0	0
Rhoc	0.08	0.39	1.29	0.3	0.2	0.86	0.67	0.58	1.26	0.68	1.23
Rhog	0.73	1.66	1.38	1.6	1.44	1.81	1.53	1.78	1.86	1.46	1.61
Rilpl2	0.61	1.31	1.2	0.9	2.61	1.23	2.17	0.53	1.12	0.55	0.71
Rinl	2.1	4.21	4.68	2.04	3.56	3.28	3.59	4.13	3.83	4.39	4.25
Ripor2	2.93	3.14	1.82	1.25	0.38	1.96	1.03	2.13	2.38	1.87	3.05
Rnaseh2b	0.14	0.21	0.25	1.13	0.3	0.3	0.28	0.26	0.25	0.22	0.26
Rnaset2a	0.33	0.33	0.6	0.34	1.21	0.25	0.5	0.61	0.63	0.52	0.49
Rnf144a	0.09	0.64	0.15	0.63	0.31	1.01	0.8	0.97	1.08	1.02	1.24
Rnf149	0.28	0.4	0.13	0.23	0.87	0.19	0.46	0.13	0.18	0.18	0.18
Rnf19a	0.2	0.41	0.56	0.33	1.22	0.37	0.99	0.29	0.4	0.37	0.36
Rnf19b	0.06	0.47	0.3	0.36	0.29	0.56	0.45	0.9	0.48	0.58	0.49
Rnf213	0.52	0.41	0.43	0.26	0.36	0.29	0.21	2.46	0.35	0.29	0.3
Rnh1	0.61	1.41	1.48	1.54	1.86	1.69	2.04	1.43	1.89	1.41	1.5
Rom1	0.11	0.58	0.43	0.58	0.08	1.24	0.36	0.4	1.2	0.53	0.63
Rora	0.04	2.24	0.81	0.42	0.27	0.11	0.03	0.44	0.11	0.05	0.06
Rpa2	0.4	0.35	0.9	1.34	0.48	0.26	0.4	0.26	0.35	0.31	0.34
Rpa3	0.41	0.54	0.45	1.34	0.61	0.51	0.58	0.61	0.59	0.58	0.58
Rpl10a	38.75	23.23	18.68	20.88	20.58	21.87	20.13	20.37	19	20.3	19.28
Rpl12	48.96	29.59	27.41	23.81	27.3	25.62	25.43	26.42	23.29	29.72	29.27
Rpl13	76.5	45.77	44.77	39.66	49.05	43.49	43.28	40.06	39.6	44.69	42.26
Rpl15	36.35	23.25	20.06	22.41	25.24	22.97	21.67	19.21	19.36	20.44	18.6
Rpl17	44.38	34.3	32.24	26.12	34.96	33.45	30.73	28.72	28.46	29.24	28.95
Rpl18	44.62	35.39	35.18	26.59	31.41	33.95	29.55	30.75	31.17	32.11	32.11
Rpl18a	51.48	37	39.01	28.36	33.88	34.86	34.33	36.27	34.94	38.38	39.42
Rpl22l1	10.79	7.9	6.76	6.17	7.96	6.09	6.13	6.56	5.72	7.38	6.71
Rpl23	73.42	41.49	44.63	36.85	48.28	40.52	43.87	41.27	38.08	44.18	42.36
Rpl23a	14.89	9.77	7.77	9.38	9.29	9.73	8.58	8.3	7.63	7.95	7.84
Rpl24	27.72	20.32	19.85	15.09	19.24	18.82	16.19	15.45	17.07	14.72	15.01
Rpl27a	52.71	37.89	38.35	31.07	38.63	38.71	37.9	37.09	36.47	40.13	40.99
Rpl28	44.31	29.71	22.24	32.03	28.67	31.09	27.08	24.02	24.92	23.79	20.63
Rpl3	39.28	24.62	21.29	23.01	24.67	24.44	22.19	20.09	20.14	22.19	21.56
Rpl30	47.12	31.37	32.78	23.98	32.47	29.07	29.35	28.62	28.91	31.71	32.35
Rpl31	7.67	4.95	4.16	4.62	4.64	4.46	4.21	4.15	3.57	4.13	3.63
Rpl32	70.1	40.65	37.57	36.01	39.76	39.88	35.62	37.14	36.23	37.72	35.16
Rpl34	46.86	30.95	31.62	23.85	32.76	29.43	29.67	30.18	29.47	30.54	29.69
Rpl35	19.68	15.68	11.53	13.74	13.59	14.59	11.95	12.06	11.05	12.52	11.01
Rpl35a	47.3	26.79	24.85	22.09	26.62	22.6	23.14	22.92	21.69	24.52	22.19
Rpl36	38.77	22.85	24.6	17.43	23.24	20.99	19.58	21.18	19.91	23.27	22.47
Rpl36a	19.56	9.68	8.24	9.08	10.39	8.8	8.46	8.66	7.86	9.3	8.78
Rpl37	38.8	24.01	25.64	18.55	26.67	22.3	23.4	22.86	21.46	24.08	23.41
Rpl38	31.77	20.25	23.65	17.21	20.32	19.55	21.65	20.95	21.55	23.6	23.99
Rpl39	68.25	37.25	39.63	32.36	40.94	34.66	35.2	35.8	35.34	38.75	37.33
Rpl41	50.6	27.57	28.81	31.62	30.72	28.73	31.48	27.97	30.41	29.25	28.26
Rpl5	20.17	13.94	11.61	13.39	13.17	14.56	13.43	11.3	11.69	13.15	12.96
Rpl6	40.99	25.44	24.65	22.87	26.87	24.54	23.16	22.18	21.92	22.56	21.83
Rpl8	46.28	30.24	26.09	25.85	25.78	28.01	26.14	27.09	23.97	27.62	25.86
Rpl9	49.6	30.32	34.97	25.34	35.07	29.34	32.25	32.04	29.74	33.68	32.53
Rplp0	80.04	46.88	40.02	48.3	43.36	48.86	44.43	41.11	41.84	41.58	38.19
Rplp1	67.35	47.78	38.98	64.54	48.52	74.24	56.52	65	70.37	76.7	58.51
Rpn2	0.83	1.47	1.51	2.55	1.41	1.87	1.75	1.77	1.71	1.99	1.85
Rps10	64.2	44.27	41.19	34.74	39.09	40.49	35.54	37.43	36.96	38.63	37.97
Rps12	43.3	28.45	24.32	29.64	29.57	28.45	28.61	25.74	25.58	28.77	26.89
Rps15a	64.85	39.15	43.95	32.3	45.53	33.5	37.39	34.63	33.33	37.93	36.58
Rps16	73.38	44.45	44.94	35.65	42.9	36.29	39.07	40.73	36	44.24	43.24
Rps17	7.73	5.85	4.4	7.1	5.02	5.44	5.08	3.96	4.33	4.96	3.97
Rps18	37.69	24.26	22.12	22.1	25.71	23.3	22.2	21.54	19.95	23.99	23.34
Rps19	55	37.34	28.68	33.55	33.51	37.24	36.85	32.9	31.13	35.51	33.94
Rps2	46.83	25.15	23.01	34.28	27.27	25.89	28.3	24.29	24.34	29.4	26.72
Rps20	77.62	35.15	28.6	37.24	35.86	37.23	33.95	34.58	29.79	32.93	29.75
Rps21	43.72	27.38	31.92	21.18	27.38	25.03	26.91	27.63	26.69	33.52	34.53
Rps23	35.47	25.13	22.64	21.39	23.63	23.21	21.79	21.7	20.42	22.91	23.02
Rps24	99.67	58.85	60.67	47.07	61.54	51.78	57.05	61.02	52.69	66.99	66.99
Rps25	16.21	10.16	7.66	9.28	9.19	9.36	8.02	7.36	7.76	9.02	8.39
Rps26	47.52	23.07	17.09	22.64	20.78	24	20.2	18.94	19.69	20.14	18.18
Rps27	48.73	37.55	43.29	21.64	41.92	29.07	35.32	37.24	35.22	45.36	47.94
Rps27a	63.42	39.16	33.71	31.77	37.57	33.71	33.19	32.26	30.93	35.25	33.16
Rps27l	1.66	2.16	1.78	3.71	2.55	3.15	3.25	2.24	3.01	2.58	2.27
Rps27rt	2.64	1.65	2.56	0.94	2.24	1.4	2.13	2.87	2.33	2.78	2.91
Rps28	28.9	13.24	12.99	11.84	14.81	11.12	13.21	12.77	12.37	15.38	15
Rps29	64.51	33.7	30.57	29.26	35.59	29.31	30.75	31.08	29.14	36.3	34.05
Rps3a1	64.49	44.76	36.55	37.15	38.61	37.43	36.06	34.61	33.32	37.58	35.3
Rps4x	62.44	36.19	32.91	35.71	35.64	36.95	33.5	33.64	33.32	35.07	32.72
Rps5	45.51	28.99	28.19	27.13	27.29	28.65	27.88	28.61	26.59	30.16	30.63
Rps6ka5	0.04	0.26	0.06	0.74	0.07	1.15	0.28	1.06	0.82	0.94	0.76
Rps7	55.96	33.87	32.93	29.32	35.01	32.31	33.72	32.18	31.6	35.26	33.57
Rps8	76.37	41.8	34.37	41.01	40.1	39.7	38.66	35.39	35.03	39.99	34.86
Rrm1	0.12	0.26	0.29	2.01	0.38	0.14	0.39	0.23	0.2	0.24	0.19
Rrm2	0.08	0.12	0.13	4.19	0.19	0.06	0.34	0.04	0.06	0.07	0.09
Rsad2	0	0.03	0.05	0.07	0.06	0.03	0	2.11	0.05	0.02	0.03
Rsrp1	2.81	5.21	4.32	2.87	3.51	6.32	3.47	5.32	4.16	3.82	4.67
Rtf1	0.99	1.78	1.29	1.8	1.32	2.09	1.71	1.55	1.85	2.32	2.24
Rtp4	0.24	0.65	0.55	0.2	0.68	0.23	0.24	3.57	0.35	0.22	0.25
Runx1	0.58	1.57	1.72	1.67	1.74	2.12	2.46	2.68	2.57	2.96	2.73
Runx3	0.56	1.03	1.35	0.75	0.33	0.95	0.61	1.19	0.97	0.97	1.35
S100a10	5.18	27.47	26.3	21.31	10.72	31.68	20.3	26.91	35.8	20.13	32.15
S100a11	1.29	12.22	12.97	7.06	12.51	11.86	14.06	12.44	16.38	9.64	13.87
S100a13	2.25	6.16	5.34	4.41	3.33	6.29	4.89	5.97	6.99	5.88	6.66
S100a4	0.23	14.76	14.58	6.41	5.08	6.11	7.47	12.67	15.66	5.14	7.59
S100a6	2.6	30.39	29.57	34.03	15.11	65.91	41.44	48.9	73.61	47.82	58.41
S1pr1	1.89	2.35	1.71	1.28	0.17	1.75	0.73	2.21	2.66	1.9	3.17
S1pr4	1.08	3.04	2.02	1.76	0.47	2.46	1.16	1.96	2.61	1.69	2.65
Sae1	0.67	0.99	0.8	1.76	0.92	1.04	0.99	0.86	1.02	0.95	0.93
Samd9l	0.66	0.69	0.56	0.45	0.53	0.57	0.45	2.23	0.78	0.8	1.06
Samhd1	3.31	2.76	2.19	0.9	2.56	1.35	0.75	10.15	1.48	0.93	1.48
Samsn1	0.32	1.22	1.61	1.2	1.76	1.51	3	1.54	2.14	1.75	1.84
Saraf	2.47	1.94	2.9	1.42	1.3	2.25	1.99	1.73	2.15	2.19	2.48
Sat1	0.78	1.14	1.28	0.56	1.12	0.91	1.09	1.16	1.09	1.19	1.61
Satb1	4.36	1.82	1.57	2.33	1.26	4.95	2.9	3.59	3.24	4.83	4.88
Sdcbp	0.67	1.46	1.78	1.37	1.23	1.43	1.71	1.66	1.77	1.37	1.65
Sdf2l1	0.36	0.66	0.64	2.49	0.98	0.92	1.28	0.51	0.9	1.19	0.71
Sdf4	1.98	3.04	3.92	3.88	5.07	4.83	4.71	4.59	4.33	5.22	4.55
Sec11c	1.6	2.83	3.04	4.53	3.57	3.84	3.47	3.07	3.76	3.86	3.02
Selenoh	0.6	1.12	0.99	3.81	1.03	0.93	0.95	0.9	0.82	0.85	0.73
Selenok	1.39	2.68	2.76	2.64	3.31	2.67	2.81	3.18	3.07	2.69	2.81
Selenop	0.89	0.3	0.22	0.06	0.22	0.21	0.07	0.29	0.11	0.17	0.31
Selenot	0.61	1.52	0.74	1.33	0.69	1.74	0.99	1.58	1.84	1.67	2.01
Selenow	4.28	5.53	4.98	5.27	5.43	6.92	5.07	8.62	6.62	6.18	5.36
Sell	3.02	0.68	0.17	0.24	0.09	0.18	0.05	0.47	0.09	0.1	0.12
Selplg	3.08	4.39	6.87	3.76	1.19	5.86	4.38	5.23	7.48	6.05	9.08
Sema4a	0.45	0.48	1.13	0.83	0.28	1.11	1.62	1.38	1.66	1.64	1.73
Serinc3	0.83	2.5	2.96	5.02	1.98	5.14	4.07	5.14	4.8	4.91	5.19
Serpina3g	0	0.06	1.27	0.06	0.22	0.01	0.02	0.2	0.05	0.09	0.04
Serpinb1a	0.02	0.03	1.74	0.03	0.2	0	0.55	0	0.01	0.01	0.01
Serpinb6b	0.08	0.09	2.09	0.15	0.62	0.1	0.59	0.11	0.13	0.1	0.12
Serpinb9	0.1	0.15	1.19	0.27	0.4	0.21	0.54	0.5	0.27	0.23	0.22
Sesn3	1.01	0.68	0.87	0.28	1.37	0.3	0.43	0.47	0.24	0.27	0.24
Set	3.26	2.5	2.67	4.54	2.85	2.06	3.27	2.84	2.93	3.3	3.1
Sfi1	0.29	0.43	0.58	0.23	0.34	0.18	0.44	0.57	0.49	0.96	1.56
Sgk1	0.54	0.57	0.65	0.46	0.15	0.55	0.33	0.4	0.75	0.61	1.03
Sgms1	0.39	1.24	0.58	0.56	0.22	0.83	0.47	0.72	1.05	0.96	1.25
Sh2d1a	0.88	1.7	5.45	1.08	5.33	1.13	0.76	1.39	0.94	0.86	0.81
Sh3bgrl	0.39	1.2	0.89	1.33	1.39	1.7	1.42	1.82	2.06	1.56	1.72
Sh3bgrl3	10.08	20.08	19.83	24.59	16.62	26.02	22.83	21.86	27.58	23.07	22.95
Sh3bp5	0.81	0.12	0.07	0.07	0.15	0.08	0.07	0.08	0.05	0.1	0.09
Shisa5	12.39	12.73	17.37	8.08	14.12	13.55	14.66	23.2	14.9	15.17	17.24
Sike1	0.83	1.3	0.94	1	0.47	1.32	0.75	1.05	1.4	1.14	1.78
Siva1	0.27	0.31	0.22	1.28	0.51	0.27	0.36	0.21	0.31	0.33	0.33
Sla	0.57	1.98	1.64	1.38	1.95	1.3	2.35	1.69	1.62	1.17	0.87
Slamf6	1.6	2.65	1.8	1.41	2.03	1.72	0.6	1.59	1.03	1.09	1.02
Slamf7	0.03	0.03	1.46	0.09	0.34	0.03	0.16	0.02	0.04	0.02	0.02
Slbp	0.86	1.21	1.22	4.49	1.45	1.27	1.52	1.44	1.4	1.23	1.35
Slc25a4	1.99	3.03	1.76	3.89	2.38	3.97	2.61	2.49	3.6	2.78	2.56
Slc29a1	0.25	0.31	0.31	1.13	0.73	0.32	0.72	0.38	0.32	0.4	0.39
Slc37a3	0.03	0.45	0.47	0.44	0.17	0.7	0.76	0.6	0.62	0.87	0.66
Slc3a2	0.97	1.04	0.94	1.17	1.01	1.55	2.21	1.54	1.3	1.32	1.32
Slc4a7	0.12	1.13	0.98	0.59	0.47	0.82	0.44	1	1.02	1.42	1.59
Slc9a9	0.22	0.79	0.71	0.8	1.52	1.12	1.52	1.42	1.29	1.32	1.02
Slfn1	2.06	1.99	2.69	0.69	1.75	0.98	1.3	7.13	1.77	2.28	2.12
Slfn2	3.54	5.17	5.75	3.5	6.65	4.97	5.05	10.37	5.01	6.67	6
Slfn5	0.39	0.58	0.48	0.11	0.34	0.49	0.26	6.03	0.65	0.51	0.74
Slfn8	0.53	0.21	0.33	0.09	0.2	0.06	0.11	1.88	0.18	0.25	0.22
Smc1a	1.24	1.15	1.05	2.53	1.24	1.08	1.19	1.33	1.06	1.12	1.15
Smc2	0.4	0.37	0.35	2.68	0.43	0.31	0.6	0.52	0.24	0.39	0.36
Smc4	2.28	1.73	1.51	3.26	1.45	1.62	1.56	1.45	1.35	1.37	1.44
Smc6	1.57	1.5	1.09	2.52	1.26	1.44	1.48	1.3	1.61	1.35	1.46
Smchd1	1.77	1.29	1.39	1.77	1.08	0.99	1.07	2.52	1.19	1.26	1.28
Smco4	0.43	3.59	1.84	4.12	5.16	5.71	4.46	4.27	5.44	4.92	3.54
Smdt1	2.55	3.35	3.28	4.95	4.14	4.94	4.94	3.52	4.29	4.04	3.36
Smim4	0.97	0.43	0.36	0.28	0.45	0.29	0.31	0.15	0.34	0.39	0.39
Smpdl3a	1.95	3.98	4.46	1.62	6.34	2.72	4.98	4.51	4.4	3.1	4.47
Smtn	0.01	1.06	0.04	0.43	0.88	0.38	0.1	0.41	0.45	0.84	0.45
Snrpd1	1.17	1.27	1.16	3.59	1.58	1.43	1.69	1.58	1.23	1.53	1.24
Snx2	0.75	1.28	1.76	1.95	2.02	1.87	1.96	3.92	2.3	2.06	2.04
Socs1	0.41	0.83	0.85	0.62	1.27	1.15	0.85	2.34	0.96	2.53	1.02
Socs3	0.72	0.37	0.62	0.38	0.48	0.86	0.51	0.83	0.49	1.87	0.88
Sostdc1	0	0.04	0	0.06	5.4	0	0	0	0.01	0	0.02
Sp100	3.5	3.99	5.11	1.95	2.46	2.8	2.32	7.24	3.64	2.8	3.08
Sp110	1.53	1.42	1.46	0.9	1.57	1.22	1.08	3.28	1.29	1.16	1.15
Spc24	0	0.04	0.09	1.22	0.11	0.04	0.2	0.03	0.01	0.02	0.02
Spcs2	2.52	4.14	3.87	5.76	4.36	5.73	5.14	4.65	5.33	5.25	4.78
Spint2	0.76	1.39	1.4	1.87	1.76	2.35	2.44	2.33	2.75	2.47	3.16
Spn	1.41	3.61	3.39	2.63	1.45	3.38	2.54	2.94	4.12	3.09	4.7
Sptssa	1.79	2.13	1.84	1.65	4.68	1.09	0.88	1.12	1.03	1.05	1.05
Srgn	4.07	12.02	13.51	12.35	18.66	16.67	23.71	16.78	17.06	15.95	14.33
Srsf3	3.22	4.15	3.42	7.78	4.26	4.05	4.63	4.53	3.74	3.75	3.7
Srsf7	1.34	1.69	1.41	4.41	1.67	1.79	2.24	1.78	1.49	1.56	1.38
Ssbp2	0.84	0.13	0.06	0.03	0.24	0.01	0.01	0.05	0.02	0.03	0.03
Ssr4	2.84	2.95	3.24	5.17	5.7	4.94	10.47	4.15	5.27	5.21	4.25
Ssrp1	1.52	1.29	1.13	2.53	1.42	1.16	1.46	1.48	1.14	1.45	1.28
St13	1.01	1.35	1.61	1.58	2.27	1.19	2.41	1.47	1.7	1.56	1.46
St3gal6	0.12	0.63	2.14	0.65	0.15	0.74	0.51	1.01	1.02	1.58	1.02
St6gal1	0.41	0.98	0.62	0.91	0.81	1.08	1.54	1.09	1.12	1.18	1.04
St8sia4	0.47	1.37	1.31	0.99	1.05	1.43	1.36	1.62	1.81	1.67	1.7
Stat1	1.51	1.91	2.39	1.06	3.16	1.11	1.32	8.99	1.26	1.38	1.29
Stat2	0.19	0.28	0.2	0.09	0.16	0.14	0.15	0.84	0.18	0.2	0.19
Stat3	0.5	0.92	1.05	0.57	1.49	0.78	0.99	1.35	0.77	0.89	0.83
Stat4	0.84	0.55	1.75	0.48	0.85	0.53	0.49	1.03	0.7	0.94	0.83
Stk17b	3.59	3.98	4.23	2.24	4.24	3.59	4.44	3.98	4.07	3.38	3.73
Stk38	2.21	2.61	1.41	1.14	0.59	1.56	0.7	1.6	1.9	1.62	2.36
Stmn1	0.42	0.73	0.56	11.87	1.16	0.56	1.49	0.19	0.4	0.32	0.32
Stt3b	0.64	0.56	0.4	1.56	0.45	1.61	1.06	1.02	0.95	1.56	0.84
Stx11	0.05	0.4	0.52	0.26	1.27	0.27	0.2	0.32	0.29	0.21	0.25
Stx6	0.45	0.66	0.73	0.42	1.38	0.46	0.86	0.5	0.43	0.5	0.42
Sub1	4.61	6.41	8.73	6.33	6.43	6.24	9.97	6.88	6.51	6.01	5.09
Sumo2	4.39	5.45	6.43	7.91	6.47	5.21	6.42	4.55	5.53	5.31	4.9
Swap70	0.08	0.13	0.24	0.33	0.08	0.84	0.42	0.37	0.5	0.62	1.03
Syce2	0.05	0.07	0.04	0.86	0.15	0.06	0.12	0.07	0.06	0.06	0.06
Syngr2	0.28	0.97	1.31	1.25	1.33	1.17	1.27	1.04	1.19	1.08	1.14
Syt11	0.11	0.6	1.04	0.32	1	0.2	0.56	0.82	0.87	0.69	0.8
Sytl1	0.09	0.51	0.27	0.57	0.09	0.7	0.8	0.43	1.28	0.67	0.91
Sytl2	0.41	0.64	0.89	0.48	0.27	0.84	0.72	0.67	0.94	1.12	1.38
Tacc3	0.08	0.07	0.03	1.06	0.08	0.07	0.17	0	0.04	0.05	0.05
Tagln2	5.06	12.13	8.5	13.99	5.36	15.53	10.49	10.48	16.57	9.38	14.75
Tap1	0.78	2	2.65	2.07	2.65	1.49	1.64	4.15	1.86	1.68	1.72
Tapbp	1.63	2.44	2.51	2.62	2.69	3.16	2.7	5.2	2.86	3.06	2.99
Tbc1d4	0.18	0.41	0.93	0.13	4.46	0.09	0.44	0.21	0.07	0.17	0.27
Tcf19	0.04	0.15	0.12	0.81	0.14	0.14	0.14	0.12	0.14	0.16	0.16
Tcf7	3.49	2.8	1.23	0.59	2.69	0.59	0.6	0.77	0.52	0.7	0.9
Tecpr1	2.27	2.22	1.95	0.72	1.13	1.53	1.26	1.89	1.87	1.84	2.75
Tep1	0.18	0.21	0.13	0.36	0.12	0.68	0.36	0.77	0.57	1.38	0.86
Tesc	1.82	1.47	0.31	1.22	0.67	1.45	0.42	0.4	0.51	0.6	0.46
Tespa1	1.8	2.33	2.21	1.77	3.43	3.05	4.05	3.49	3.36	3.4	3.16
Tet3	1.15	0.74	0.46	0.7	0.76	0.77	0.88	0.23	0.56	0.68	0.65
Tfdp1	0.24	0.34	0.52	1.26	0.49	0.39	0.57	0.24	0.51	0.44	0.34
Tgfb1	1.57	2.58	2.76	3.92	3.32	3.91	6.08	3.37	4.64	3.62	3.89
Tgfbr2	1.14	1.16	0.62	0.21	0.64	0.18	0.28	0.25	0.27	0.15	0.25
Thy1	2.73	5.98	4.88	5.94	2.72	8.05	5.25	5.75	7.3	6.13	7.32
Tiam1	0.2	1.11	0.48	0.81	1.78	0.97	1.11	0.87	0.88	1.15	1.01
Tipin	0.18	0.32	0.29	2.13	0.63	0.26	0.57	0.25	0.4	0.42	0.35
Tk1	0	0.07	0.05	1.32	0.19	0.03	0.12	0.05	0.03	0.02	0.04
Tmbim6	2.49	3.97	4.85	4.11	4.22	4.66	4.91	5.79	4.89	4.93	4.95
Tmc6	0.3	0.87	0.91	0.65	0.97	0.75	1.41	0.97	0.95	0.78	0.97
Tmem109	0.21	0.44	0.49	1.04	0.4	0.46	0.39	0.55	0.41	0.52	0.59
Tmem173	0.44	1.1	1.22	1.15	1.43	1.6	1.52	1.11	1.2	1.36	1.04
Tmem256	0.5	0.69	0.62	0.78	1.16	0.65	0.58	0.4	0.42	0.36	0.23
Tmem38b	0.1	0.18	0.13	0.07	0.76	0.12	0.08	0.28	0.08	0.06	0.07
Tmem50a	2.76	4.49	4.65	3.64	3.75	4.93	4.71	5.57	5.43	5.14	5.43
Tmem64	0.24	0.36	0.37	0.24	0.15	0.51	0.52	0.85	0.77	0.77	0.91
Tmpo	0.51	0.9	0.85	3.56	0.77	0.7	1.03	1.01	0.88	0.98	0.99
Tnfaip8	1.12	1.98	1.44	1.44	4.6	1.76	2.96	2.06	1.78	1.72	1.23
Tnfrsf18	0.51	1.42	2.58	1.85	3.11	2.6	3.19	2.7	2.68	3.44	2.75
Tnfrsf25	0.51	1.12	0.59	0.13	0.13	0.07	0.02	0.12	0.05	0.06	0.05
Tnfrsf4	0.53	2.11	2.74	3.67	5.81	5.75	4.51	5.43	4.47	7.4	3.88
Tnfrsf9	0.15	0.05	0.25	0.16	1.34	0.11	0.89	0.12	0.07	0.05	0.04
Tnfsf10	0.11	0.26	0.41	0.37	0.45	0.22	0.48	1.14	0.4	0.4	0.36
Tnfsf11	0.05	1.05	0.3	0.59	1.98	0.76	2.19	0.81	0.86	0.5	0.66
Tnfsf8	0.59	1.08	1.06	0.4	5.81	0.43	2.77	0.65	1.06	0.69	0.85
Tnrc6b	1.89	1.23	1.14	0.73	0.99	0.92	0.98	1.12	0.93	1.11	1.44
Top2a	0.27	0.34	0.44	5.3	0.43	0.37	0.98	0.42	0.46	0.42	0.46
Tor1aip1	0.62	1.1	0.96	1.05	0.82	1.01	0.9	2.36	0.98	1.13	0.99
Tox	0.55	0.84	1.09	0.36	3.49	0.27	0.86	0.84	0.55	0.37	0.52
Tox2	0.02	0.33	0.18	0.15	1.07	0.15	0.06	0.03	0.04	0.04	0.01
Tpi1	0.63	0.94	1.31	2.47	2.29	1.07	1.41	1.38	1.35	1.36	1.28
Tpm4	0.91	1.94	1.89	2.75	1.33	2.77	2.24	2.5	2.55	1.82	1.61
Tprgl	1.28	1.58	2.15	1.13	1.22	1.48	1.37	1.62	2.46	2.05	2.56
Tpst2	0.89	2.12	2.54	1.5	0.74	1.84	2.07	1.87	2.47	2.02	2.42
Tpx2	0	0.03	0.02	1.24	0.1	0.03	0.16	0.04	0.02	0.03	0.02
Trac	7.37	14.45	16.24	12.59	16.4	10.08	17.18	13.87	15.06	12.48	11.3
Traf1	0.45	1.12	1.61	0.89	1.46	1.47	2.12	1.41	1.78	2.09	2.2
Trafd1	0.28	0.47	0.43	0.43	0.51	0.59	0.42	2.43	0.56	0.37	0.45
Trat1	0.91	2.81	1.38	3.39	1.39	3.61	1.9	4.25	4.26	8.8	4.09
Trbc1	4.86	7.34	3.46	8.47	7.67	27.4	5.18	6.72	2.11	2.32	2.97
Trbc2	21.59	26.33	35.98	22.64	37.35	13.26	35.17	27.06	29.42	31.96	31.11
Trdc	0.27	0.55	0.46	0.26	1.85	0.16	0.48	0.04	0.32	0.63	0.15
Trib2	0.77	0.99	0.25	0.3	0.19	0.51	0.27	0.47	0.52	0.47	0.59
Trim12a	0.99	1.1	1.55	0.53	1.28	0.84	0.93	2.1	0.99	1	1.18
Trim12c	0.5	0.73	0.87	0.43	0.79	0.73	0.54	1.92	0.75	0.72	0.79
Trim30a	0.56	0.72	0.88	0.36	0.72	0.46	0.56	3.51	0.58	0.55	0.58
Trim30d	0.01	0.12	0.09	0.07	0.15	0.06	0.05	0.84	0.12	0.11	0.09
Trim34a	0.21	0.27	0.37	0.17	0.28	0.29	0.26	1	0.32	0.26	0.34
Trpm6	0	0.16	0.04	0.38	0.31	0.9	0.64	0.93	0.38	0.87	0.5
Tsc22d3	1.11	1.45	0.58	0.54	0.16	1.17	0.21	0.68	0.74	0.49	1.36
Tspan13	0.9	1.18	0.93	0.85	1.88	0.4	0.56	0.37	0.55	0.46	0.51
Tspan32	3.34	3.29	1.77	1.63	2.68	2.73	1.61	1.47	2.36	1.39	1.74
Tspo	3.48	6.94	6.48	4.47	4.27	5.89	4.08	8.34	6.64	5.44	6.69
Ttc39b	0.32	0.98	0.99	0.77	1.07	0.82	1.45	0.95	0.99	0.81	0.86
Tuba1b	2.2	1.17	1.08	8.32	2.21	0.96	2.43	1.48	1.11	1.57	1.54
Tuba4a	1	1.29	1	2.84	0.63	1.51	1.5	1.43	1.57	2.4	1.64
Tubb4b	1.62	1.61	1.54	5.27	1.32	1.29	1.74	0.99	1.33	1.42	1.7
Tubb5	5.28	3.97	4.56	16.64	5.09	3.59	6.75	3.72	4.31	4.48	5.63
Txk	1.26	0.58	0.59	0.15	0.14	0.18	0.04	0.05	0.09	0.05	0.06
Txn1	1.7	2.93	3.25	5.72	3.71	3.59	3.48	3.46	3.34	2.97	2.94
Txndc5	0.35	1.03	0.52	1.14	0.37	1.51	0.6	0.82	1.57	1.2	1.47
Txnip	3.33	3.67	3.57	1.63	1.57	3.74	2.21	4.68	4.87	5.42	6.82
Txnl1	0.79	1.41	1.51	2.17	1.46	1.52	1.55	1.36	1.39	1.3	1.24
Tyms	0.18	0.31	0.29	3.25	0.48	0.52	0.68	0.48	0.48	0.67	0.42
Uap1	0.14	0.59	0.46	1.46	0.22	1.47	0.53	1.05	1.76	1.13	1.22
Uba52	6.69	10.25	6.49	6.79	6.36	10.05	6.01	5.23	3.76	4.88	4.61
Ubac2	0.62	0.48	1.12	0.33	1.02	0.25	0.36	0.34	0.33	0.31	0.37
Ubb	17.71	24.08	29.19	23.25	29.9	24.55	29.41	27.94	26.69	26.87	30.35
Ubc	3.82	6.33	7.16	4.48	6.69	6.19	5.91	7.76	6.18	5.68	6.75
Ube2c	0.18	0.22	0.13	3.1	0.12	0.19	0.47	0.09	0.13	0.08	0.09
Ube2l3	1.41	2.42	2.31	3.24	2.55	2.82	2.55	2.7	2.61	2.45	2.18
Ube2l6	0	0.08	0.36	0.21	0.26	0.1	0.22	2.24	0.35	0.24	0.22
Ube2s	1.94	2.07	1.95	5.59	2.13	2.28	2.47	2.04	1.86	1.85	1.8
Ucp2	4.98	11.04	12.62	12.83	14.55	13.95	18.54	13.51	14.47	16.59	12.26
Ugcg	1.66	0.33	0.81	0.35	0.49	0.51	0.83	0.72	0.53	0.64	0.82
Uhrf1	0.05	0.11	0.13	1.17	0.15	0.11	0.16	0.02	0.1	0.08	0.07
Ung	0.2	0.09	0.14	1.15	0.22	0.04	0.14	0.05	0.05	0.06	0.04
Usp1	0.27	0.43	0.38	1.15	0.48	0.3	0.45	0.39	0.47	0.46	0.53
Usp18	0.04	0.08	0.05	0.09	0.06	0.08	0.04	1.95	0.09	0.08	0.07
Utrn	1.52	1.55	1.42	0.64	1.85	1.1	1.53	1.36	1.17	1.19	1.4
Vamp5	0.21	0.28	0.45	0.15	1.01	0.17	0.19	0.18	0.28	0.28	0.27
Vamp8	1.11	1.92	2.84	1.81	3.51	1.93	2.71	2.34	2.32	2.13	2.15
Vdr	0	0.18	0.28	0.27	1.68	0.33	1.67	0.51	0.78	0.59	0.51
Vim	6.2	21.88	12.31	28.25	2.83	32.65	11.13	17.35	31.17	15.49	23.64
Vrk1	0.81	1.3	0.44	2.45	0.94	3.18	1.45	1.15	2.03	1.78	1.5
Xaf1	0.23	0.5	0.48	0.41	0.55	0.47	0.29	2.86	0.66	0.42	0.59
Xbp1	0.33	0.77	0.66	1.17	1.2	1.14	1.35	0.6	1.18	1.11	0.93
Xcl1	0.02	0.01	0.67	0	1.81	0.01	0.02	0	0.01	0	0.01
Xist	4.93	3.09	8.58	6.66	11.7	0.54	10.35	9.54	9.78	11.29	10.9
Xrn2	2.46	1.81	1.8	1.61	1.1	1.46	1.08	1.79	1.37	1.23	1.46
Ybx1	3.31	2.8	3.47	5.66	4.04	2.67	4.41	3.53	3.88	4.3	4.09
Ybx3	0.08	0.4	0.64	0.9	0.5	0.8	0.95	0.43	0.9	0.57	0.72
Ypel3	1.73	1.7	2.54	0.51	2.62	1.09	1.28	1.55	1.39	1.37	1.81
Ywhah	1.18	2.59	2.53	4.34	2.66	3.23	3.16	2.94	3.65	2.7	3.07
Ywhaq	1.35	3.06	2.77	3.59	2.29	2.12	2.07	2.27	2.99	2.55	2.79
Zap70	1.41	2.15	3.03	1.89	5.19	1.93	5.24	2.46	2.61	2.17	1.9
Zbp1	0.45	0.96	1.47	0.72	1.23	0.82	0.81	5.45	0.96	0.85	0.69
Zbtb38	0.36	0.54	1.51	0.58	0.86	0.67	0.97	0.84	0.99	0.98	1.01
Zcchc11	0.8	0.43	0.53	0.39	0.4	0.39	0.22	1.56	0.52	0.77	0.68
Zfp36	0.83	0.97	0.38	0.58	0.57	1.18	1.2	1.13	0.96	0.85	1.34
Zfp36l1	1.74	1.32	1.21	0.98	3.14	0.95	2.32	0.89	1	0.87	1.11
Zfp36l2	1.62	1.79	1.53	0.93	1.24	1.31	0.95	1.25	1.4	1.47	2.37
Znrd1	0.36	0.81	0.8	0.97	1.03	1.01	1.21	1.11	1.28	1.09	1.06
Zufsp	0.61	0.61	0.55	0.38	0.55	0.44	0.54	1.47	0.53	0.58	0.71
Zyx	0.84	2.58	2.54	1.86	1.07	2.95	1.81	1.81	2.95	1.72	2.52
